# Supplementary material for: Kinetics and Muscle Activity Patterns during Unweighting and Reloading Transition Phases in Running
Source: PLoS One. 2016 Dec 19;11(12):e0168545. doi: 10.1371/journal.pone.0168545 (PMC5167401; doi:10.1371/journal.pone.0168545)
Supplement: S1 Dataset — Dataset including all the individual mean data per testing running session and for each stabilized and transition running periods of interest. (XLS) [file pone.0168545.s001.xls]

## Sheet: INITref 60BW
INITref
60BW
participant number	1	2	3	4	5	6	7	8	9
IPF (N)	958.497	1324.04	1088.71	865.9	974.751	1125.11	1166.68	1750.52	1506.92
APF (N)	1106.15	1454.53	1570.68	991.678	1163.46	1251.27	1443.25	1671.42	1478.83
Pressure (v)	0.244368	0.245178	0.245732	0.24077	0.24607	0.243977	0.244938	0.249004	0.248494
Tcontact (s)	0.303643	0.280375	0.27231	0.303643	0.29262	0.268628	0.23793	0.231569	0.231708
Tflight (s)	0.0788811	0.0927	0.0855002	0.0670477	0.0924049	0.0834186	0.101837	0.112364	0.127415
Tpush (s)	0.151357	0.153775	0.160119	0.151357	0.1375	0.198884	0.12786	0.141478	0.135976
LR (N/s)	43805.3	26489.5	51911.5	43805.3	65530.4	27324.7	50902.7	59109.3	76769.9
Fmean brake (N)	833.974	1100.14	694.185	833.974	759.598	721.191	596.927	766.034	841.553
Fmean push (N)	1072.05	1900.33	1866.27	2130.66	1091.54	2671.42	955.497	1610.32	1325.08
TA preac (v)	0.000128294	5.56531e-05	5.97144e-05	0.000128294	0.000144325	2.56742e-05	2.36026e-05	0.000264955	0.000106819
GAM preac (v)	4.26216e-05	0.000112262	3.22689e-05	1.14923e-05	1.51587e-05	6.68798e-05	4.31535e-05	1.32113e-05	1.77195e-05
GAL preac (v)	1.03775e-05	6.80439e-05	2.28107e-05	7.37747e-06	1.47149e-05	3.05502e-05	1.41589e-05	1.1864e-05	9.34736e-06
SOL preac (v)	1.08071e-05	9.53648e-06	2.60882e-05	1.08071e-05	1.8387e-05	2.81135e-05	2.48889e-05	2.2573e-05	1.85161e-05
VM preac (v)	1.21029e-05	1.56676e-05	9.4155e-05	1.228e-05	1.228e-05	1.0276e-05	7.55865e-06	1.17322e-05	6.53762e-05
VL preac (v)	3.44617e-06	8.84923e-06	3.02571e-05	1.20096e-05	3.06144e-05	1.29893e-05	2.1574e-05	4.23587e-05	9.66274e-06
TA brake (v)	7.5134e-05	9.13895e-05	3.50935e-05	7.5134e-05	8.67321e-05	4.21197e-05	8.15583e-05	0.000114467	7.48859e-05
GAM brake (v)	7.64694e-05	9.71567e-05	4.73524e-05	7.64694e-05	5.00967e-05	0.000100718	9.70511e-05	9.40779e-05	0.000133934
GAL brake (v)	5.5717e-05	5.56098e-05	4.04109e-05	5.5717e-05	3.8805e-05	2.79721e-05	4.80231e-05	0.000101942	5.84284e-05
SOL brake (v)	0.000154885	4.28753e-05	3.12322e-05	4.10449e-05	3.76634e-05	5.46805e-05	8.94958e-05	3.71129e-05	8.764e-05
VM brake (v)	0.000127171	0.00063392	0.000215203	7.2119e-05	7.2119e-05	3.02997e-05	6.77208e-05	4.83429e-05	0.000203035
VL brake (v)	7.32778e-05	7.47627e-05	5.52051e-05	3.19412e-05	1.26999e-05	2.89099e-05	7.00341e-05	9.79366e-05	4.11269e-05
TA push (v)	4.23611e-05	4.97739e-05	2.48924e-05	5.23611e-05	3.04646e-05	1.92519e-05	7.75218e-05	9.0966e-05	7.32884e-05
GAM push (v)	5.08579e-05	5.85325e-05	3.13166e-05	5.08579e-05	2.30231e-05	8.04589e-05	3.95654e-05	8.02579e-05	9.9456e-05
GAL push (v)	3.5757e-05	3.20973e-05	0.000274541	3.5757e-05	2.1084e-05	2.5199e-05	1.52777e-05	6.44009e-05	3.45306e-05
SOL push (v)	4.71223e-05	3.16733e-05	0.00056438	2.71223e-05	2.04232e-05	4.56534e-05	0.000560107	1.79423e-05	0.00100581
VM push (v)	6.92432e-06	2.23243e-05	6.19651e-05	1.47143e-05	1.47143e-05	6.02724e-06	8.02974e-06	5.28535e-06	1.99247e-05
VL push (v)	4.45303e-06	4.41685e-06	1.7983e-05	5.94567e-06	6.92421e-06	1.0155e-05	2.00362e-05	1.10789e-05	1.24591e-05

## Sheet: INITstab 60BW
INITstab
60BW
participant number	1	2	3	4	5	6	7	8	9
IPF (N)	1002	1504.26	1153.38	912.834	1187.5	1206.05	1207	1841.21	1432.83
APF (N)	1307.06	1466.18	1583.69	1078.7	1319.82	1261.27	1441.05	1721.33	1472.59
Pressure (v)	0.244	0.245	0.246	0.241	0.246	0.244	0.245	0.249	0.248
Tcontact (s)	0.223122	0.28245	0.269643	0.294342	0.231279	0.254628	0.236558	0.230745	0.230596
Tflight (s)	0.0942198	0.093725	0.0879049	0.0614879	0.0919305	0.0976279	0.104233	0.118419	0.130476
Tpush (s)	0.114439	0.173375	0.160405	0.188269	0.12693	0.166837	0.129163	0.135768	0.133262
LR (N/s)	29721.2	31553.5	53926.6	47622.9	57163.1	28826.2	51713.7	50726.3	74711.9
Fmean brake (N)	533.89	920.235	657.868	852.256	705.337	687.608	657.312	753.25	842.753
Fmean push (N)	1074.45	1722.23	1903.38	2084.25	967.235	2269.94	1014.29	1455.51	1242.71
TA preac (v)	0.000101957	6.0693e-05	4.70594e-05	0.000112488	0.000116251	2.51722e-05	2.37186e-05	0.000183573	8.75682e-05
GAM preac (v)	3.6621e-05	7.47251e-05	1.46971e-05	1.14973e-05	1.37629e-05	4.23408e-05	3.32611e-05	1.02812e-05	2.27784e-05
GAL preac (v)	1.31195e-05	6.17091e-05	2.19974e-05	6.60296e-06	1.24927e-05	2.46601e-05	1.23995e-05	1.08605e-05	1.28401e-05
SOL preac (v)	1.03668e-05	1.12065e-05	1.30257e-05	9.79734e-06	1.85074e-05	1.36856e-05	1.68602e-05	1.50805e-05	2.3154e-05
VM preac (v)	8.57547e-06	1.07316e-05	8.2513e-05	1.21606e-05	1.23571e-05	1.04987e-05	8.01791e-06	9.2875e-06	5.98944e-05
VL preac (v)	3.34421e-06	1.04093e-05	1.54655e-05	1.21952e-05	1.56834e-05	1.07015e-05	2.87795e-05	2.67117e-05	7.1285e-06
TA brake (v)	7.29442e-05	7.35438e-05	2.77221e-05	0.000120717	9.83226e-05	6.16491e-05	7.7194e-05	0.000132175	6.53254e-05
GAM brake (v)	0.000142962	7.63188e-05	3.84432e-05	8.41698e-05	5.67499e-05	9.99221e-05	9.75789e-05	9.03534e-05	0.000102896
GAL brake (v)	6.8455e-05	5.14655e-05	4.43664e-05	5.78267e-05	4.03769e-05	2.68734e-05	4.58333e-05	9.86784e-05	4.36362e-05
SOL brake (v)	0.000154342	4.16578e-05	2.47386e-05	3.86459e-05	4.04246e-05	5.72913e-05	6.91727e-05	3.86444e-05	7.48999e-05
VM brake (v)	0.00011369	0.000682727	9.21252e-05	7.98041e-05	7.70712e-05	2.66111e-05	7.0289e-05	4.99912e-05	0.000171636
VL brake (v)	7.12707e-05	7.64114e-05	3.83634e-05	3.33311e-05	6.90831e-06	2.84499e-05	7.02021e-05	9.90813e-05	3.86031e-05
TA push (v)	3.75011e-05	4.67409e-05	2.08045e-05	4.78558e-05	2.38794e-05	1.8277e-05	8.35316e-05	8.27382e-05	6.95986e-05
GAM push (v)	4.98459e-05	5.37474e-05	2.13389e-05	5.98504e-05	2.66574e-05	7.70558e-05	5.03944e-05	6.92541e-05	8.2354e-05
GAL push (v)	2.75685e-05	2.91849e-05	3.72868e-05	4.67992e-05	2.28629e-05	2.13499e-05	1.83281e-05	6.13228e-05	2.65366e-05
SOL push (v)	4.90765e-05	2.61822e-05	0.000393774	3.04958e-05	2.11591e-05	4.01685e-05	0.000594722	1.73835e-05	0.000733541
VM push (v)	4.54241e-06	1.11067e-05	1.94765e-05	6.01999e-06	6.87919e-06	4.85939e-06	7.66785e-06	4.08449e-06	2.24852e-05
VL push (v)	3.35342e-06	4.90616e-06	1.1909e-05	5.7049e-06	9.52332e-06	9.60422e-06	2.11095e-05	8.92853e-06	1.37754e-05

## Sheet: UNWtr 60BW
UNWtr
60BW
	IPF (N)
stride number	1	2	3	4	5	6	7	8	9
1	1195	1491	1078	966	977	1420	1271	1953	1663
2	1188	1427	1199	948	1160	1662	1392	2046	1641
3	1171	1336	1291	966	1160	1365	1435	2070	1584
4	831	1781	1156	964	1443	1467	1283	2317	1616
5	1073	1191	1357	1016	1355	704	1300	2121	1783
6	1119	856	1308	869	1453	633	1316	2066	1570
7	777	656	1350	1064	1366	692	561	2018	1618
8	564	1635	1562	1112	1666	657	544	1782	1558
9	650	782	1386	896	1440	771	514	1972	1560
10	627	732	1171	1037	1803	563	507	1962	1524
11	659	584	1234	900	1464	1530	1111	1518	1292
12	658	732	326	984	1272	641	959	2050	1614
13	581	584	385	1009	1297	562	498	1485	1243
	APF (N)
	1	2	3	4	5	6	7	8	9
1	1298	1462	1569	1120	1364	1262	1388	1763	1606
2	1262	1488	1499	1072	1387	1364	1359	1566	1417
3	1240	1587	1477	1120	1371	1194	1361	1702	1544
4	1238	1390	1451	1113	1244	1299	1401	1522	1425
5	1209	1348	1401	1040	1280	1364	1300	1478	1383
6	1188	1430	1394	1075	1229	1207	1298	1460	1288
7	1230	1468	1333	995	1268	1083	1344	1517	1287
8	1185	1444	1279	933	1213	1169	1349	1405	1226
9	1093	1533	1140	939	1164	1177	1244	1432	1114
10	1072	1347	1059	858	1065	1060	1265	1437	1111
11	1096	1439	1181	829	1143	892	1242	1441	1098
12	1030	1347	1009	789	1051	1137	1265	1454	1175
13	892	1439	989	651	1106	1044	1235	1426	901
	Pressure (v)
	1	2	3	4	5	6	7	8	9
1	0.278	0.283	0.302	0.245	0.252	0.276	0.306	0.278	0.28
2	0.307	0.324	0.361	0.286	0.259	0.313	0.351	0.317	0.313
3	0.35	0.388	0.451	0.323	0.287	0.36	0.444	0.369	0.378
4	0.42	0.556	0.594	0.397	0.319	0.444	0.576	0.469	0.477
5	0.53	0.697	0.812	0.519	0.38	0.572	0.728	0.633	0.657
6	0.653	0.908	1.046	0.707	0.482	0.731	0.905	0.82	0.871
7	0.833	1.06	1.281	0.913	0.639	0.887	1.042	1.015	1.093
8	1.016	1.288	1.518	1.131	0.852	1.058	1.196	1.177	1.32
9	1.217	1.372	1.687	1.287	0.997	1.155	1.333	1.355	1.522
10	1.417	1.474	1.851	1.481	1.164	1.275	1.451	1.493	1.694
11	1.571	1.51	1.935	1.647	1.299	1.423	1.526	1.622	1.846
12	1.731	1.474	2.058	1.781	1.384	1.422	1.607	1.722	1.976
13	1.81	1.51	2.119	1.874	1.481	1.474	1.608	1.797	2.026
	Tcontact (s)
	1	2	3	4	5	6	7	8	9
1	0.217	0.279	0.239	0.324	0.232	0.251	0.229	0.232	0.217
2	0.202	0.312	0.238	0.284	0.241	0.261	0.23	0.23	0.258
3	0.233	0.281	0.229	0.324	0.227	0.25	0.23	0.228	0.272
4	0.201	0.23	0.23	0.233	0.228	0.261	0.229	0.219	0.22
5	0.214	0.289	0.227	0.275	0.228	0.256	0.229	0.219	0.22
6	0.2	0.256	0.226	0.228	0.225	0.288	0.199	0.218	0.194
7	0.192	0.257	0.224	0.229	0.224	0.271	0.217	0.221	0.228
8	0.188	0.226	0.218	0.275	0.191	0.23	0.218	0.191	0.224
9	0.184	0.318	0.218	0.228	0.225	0.223	0.211	0.217	0.22
10	0.187	0.313	0.198	0.255	0.228	0.213	0.237	0.19	0.222
11	0.174	0.217	0.214	0.281	0.189	0.186	0.221	0.215	0.218
12	0.176	0.313	0.214	0.262	0.226	0.224	0.226	0.189	0.191
13	0.178	0.217	0.216	0.273	0.189	0.223	0.216	0.233	0.219
	Tflight (s)
	1	2	3	4	5	6	7	8	9
1	0.137	0.092	0.1	0.065	0.135	0.102	0.114	0.131	0.147
2	0.135	0.065	0.117	0.107	0.12	0.089	0.111	0.126	0.103
3	0.118	0.109	0.134	0.151	0.126	0.095	0.125	0.125	0.095
4	0.147	0.137	0.137	0.135	0.129	0.082	0.139	0.131	0.15
5	0.137	0.115	0.158	0.107	0.128	0.097	0.112	0.141	0.149
6	0.162	0.158	0.169	0.151	0.143	0.074	0.177	0.153	0.187
7	0.179	0.151	0.184	0.155	0.154	0.09	0.17	0.158	0.172
8	0.184	0.171	0.194	0.122	0.179	0.147	0.189	0.196	0.189
9	0.2	0.147	0.195	0.172	0.174	0.144	0.19	0.185	0.209
10	0.22	0.123	0.21	0.16	0.158	0.145	0.18	0.22	0.214
11	0.23	0.212	0.23	0.146	0.2	0.145	0.195	0.219	0.23
12	0.235	0.123	0.236	0.171	0.192	0.148	0.209	0.229	0.266
13	0.226	0.212	0.253	0.143	0.206	0.151	0.195	0.218	0.224
	Tpush (s)
	1	2	3	4	5	6	7	8	9
1	0.118	0.166	0.13	0.202	0.114	0.145	0.128	0.125	0.117
2	0.104	0.195	0.13	0.161	0.131	0.148	0.134	0.135	0.143
3	0.136	0.164	0.128	0.202	0.117	0.13	0.129	0.13	0.122
4	0.103	0.138	0.122	0.105	0.126	0.147	0.127	0.125	0.113
5	0.106	0.148	0.114	0.145	0.12	0.147	0.145	0.127	0.122
6	0.095	0.136	0.113	0.104	0.125	0.169	0.103	0.125	0.096
7	0.094	0.151	0.117	0.106	0.117	0.151	0.112	0.122	0.127
8	0.084	0.146	0.112	0.16	0.106	0.118	0.113	0.097	0.116
9	0.086	0.201	0.12	0.12	0.13	0.112	0.117	0.132	0.12
10	0.088	0.199	0.105	0.148	0.129	0.104	0.14	0.104	0.123
11	0.083	0.104	0.11	0.16	0.111	0.115	0.12	0.121	0.112
12	0.085	0.199	0.105	0.148	0.125	0.112	0.125	0.11	0.107
13	0.082	0.104	0.089	0.173	0.104	0.11	0.113	0.145	0.119
	LR (N/s)
	1	2	3	4	5	6	7	8	9
1	39271.6	31205.5	50223.8	50177.2	48948.2	35044.3	59810.1	111826	89216.9
2	40586.3	28978.7	59216	48919.3	56898.5	31565.4	61268.5	117819	86765.8
3	39908.8	31835.8	61730.7	50177.2	48660.7	29853.4	65574.5	105908	84330.2
4	27806.4	33348.8	51758.2	46584.5	69081.5	26045.1	54879.2	144288	79214.8
5	37556.5	20421.8	62245.7	54977.6	70260	23303.8	49054.3	129861	85279.4
6	21241.1	25362.7	63534	42512.4	71253	26831.6	46957.5	105601	73807.4
7	24724.5	25552.7	64449.4	59830.6	61927.9	22596.5	32090.4	108051	90811.2
8	19409.5	27521.3	82173.9	58382.2	31737.9	24117.8	33664.6	81123.5	80859.5
9	21974.1	24555.4	53539.6	39800.7	75645.5	25346.5	27723.5	100541	72267.4
10	17695.1	32698.8	23806	50391.6	72716.9	15012.8	20046.9	88569.7	70790.6
11	19536.3	26438	18001.3	39645	22839.1	28596.5	20518.1	60782.1	54826.4
12	19385.2	32698.8	13508.8	47276.1	63609.2	19106.5	27590.8	105015	71803.1
13	28049.4	26438	16309.8	48343.6	24087.5	16059.6	31486.4	61928.1	61750.3
	Fmean brake (N)
	1	2	3	4	5	6	7	8	9
1	467	790	633	774	786	862	561	926	655
2	418	839	685	761	670	854	511	673	967
3	416	819	590	774	654	598	591	734	621
4	414	714	643	881	590	736	574	685	766
5	551	829	781	764	672	616	593	652	760
6	482	889	779	692	557	677	497	632	574
7	442	649	622	764	663	702	525	669	566
8	416	509	644	620	497	573	513	550	638
9	339	807	502	456	462	559	410	435	522
10	344	713	404	478	565	496	438	441	484
11	266	702	419	573	364	304	441	473	535
12	248	713	471	486	464	516	458	362	332
13	268	702	632	352	438	456	445	406	416
	Fmean push (N)
	1	2	3	4	5	6	7	8	9
1	992	2390	1402	2523	702	1093	1035	1302	1189
2	511	3486	1009	1468	1010	1434	1136	1382	1282
3	1000	2415	965	2523	731	999	1027	1190	1585
4	485	1472	827	495	913	1334	973	1051	718
5	497	1597	620	1104	758	1390	1191	1057	839
6	370	1342	613	466	873	1788	540	985	463
7	369	1656	667	447	682	1292	684	908	925
8	253	1466	531	1310	550	692	707	521	694
9	267	3224	640	623	531	592	711	1123	729
10	269	3128	455	989	718	460	958	622	768
11	234	580	554	1157	608	582	778	938	567
12	243	3128	435	935	788	526	664	706	528
13	204	580	254	1353	486	532	652	1400	652
	TA preac (v)
	1	2	3	4	5	6	7	8	9
1	0.000129724	3.33454e-05	4.14173e-05	5.48736e-05	0.000108522	3.55177e-05	2.2756e-05	0.000138232	0.0002514
2	0.00012289	2.7095e-05	4.30285e-05	6.85799e-05	8.95865e-05	5.0254e-05	5.7623e-05	0.000210728	0.000255387
3	0.000146644	5.24342e-05	5.60725e-05	5.48736e-05	0.000122236	7.2871e-05	3.1211e-05	0.000113373	0.00033991
4	0.000118681	7.46139e-05	5.78539e-05	0.000117555	0.000115891	4.4715e-05	2.756e-05	0.000250636	0.000287423
5	0.000119963	4.40152e-05	6.60885e-05	9.60309e-05	0.000149172	2.75476e-05	2.1218e-05	8.8227e-05	0.000309841
6	0.000127918	5.11897e-05	8.57589e-05	9.45401e-05	0.000190503	1.65139e-05	1.3059e-05	0.000217006	0.000361537
7	7.00532e-05	6.77193e-05	7.03615e-05	0.000108102	0.000101377	5.23008e-05	8.9678e-06	0.000126554	0.000477791
8	5.73972e-05	5.37872e-05	4.14476e-05	8.84959e-05	7.35817e-05	2.18161e-05	5.0074e-06	0.000175975	0.000731962
9	8.52744e-05	3.4492e-05	2.08966e-05	0.000134962	0.000141481	2.77843e-05	5.1134e-06	0.000176579	0.000331538
10	3.59694e-05	3.87605e-05	2.3619e-05	0.000179603	0.000162604	2.59136e-05	5.3031e-06	0.000175682	0.000595095
11	2.80903e-05	2.90594e-05	1.31521e-05	0.000115709	9.88352e-05	1.53184e-05	4.9135e-06	0.000120295	0.000660779
12	5.17948e-05	3.87605e-05	1.82577e-05	0.000115803	0.000172417	1.86659e-05	6.4975e-06	0.000299103	0.000540883
13	1.36821e-05	2.90594e-05	1.24453e-05	0.000197126	3.27763e-05	2.0297e-05	8.52e-06	0.000314426	0.000724401
	GAM preac (v)
	1	2	3	4	5	6	7	8	9
1	1.63556e-05	9.24861e-05	1.09155e-05	1.21556e-05	1.27991e-05	4.97877e-05	1.96515e-05	6.42737e-06	2.18007e-05
2	4.93759e-05	7.63948e-05	1.2769e-05	1.18498e-05	1.00145e-05	2.72186e-05	2.71358e-05	8.3254e-06	1.34174e-05
3	5.0011e-05	8.27511e-05	1.43401e-05	1.21556e-05	7.98541e-06	6.98362e-05	1.50186e-05	8.4988e-06	2.61055e-05
4	0.000105914	0.000173551	1.40254e-05	1.19339e-05	1.03508e-05	8.99359e-05	1.9838e-05	6.93506e-06	1.69187e-05
5	2.29172e-05	0.000210007	1.1006e-05	1.11588e-05	1.50582e-05	8.75649e-05	9.75837e-06	8.0027e-06	2.29011e-05
6	7.42843e-05	0.000213721	1.62818e-05	1.00443e-05	2.14164e-05	0.000177691	1.09404e-05	1.13049e-05	2.45927e-05
7	0.000136873	0.000114428	1.4384e-05	1.52008e-05	7.07156e-06	0.000204452	1.19664e-05	7.86861e-06	2.02018e-05
8	7.07667e-05	0.000104702	7.78337e-06	1.42604e-05	6.25014e-05	7.85143e-05	1.62737e-05	1.10052e-05	4.55598e-05
9	0.000109816	9.48739e-05	1.49073e-05	1.30621e-05	2.0434e-05	0.000111897	9.46236e-06	1.07947e-05	2.28675e-05
10	7.93345e-05	0.000129816	2.22113e-05	9.67625e-06	2.64048e-05	7.98101e-05	5.38041e-06	1.32778e-05	3.1991e-05
11	0.000137855	6.0775e-05	5.14637e-05	8.82687e-06	5.5116e-05	9.5789e-05	2.1058e-05	1.10982e-05	4.32105e-05
12	0.000132228	0.000129816	5.59067e-05	7.38173e-06	1.26441e-05	0.000138414	1.36557e-05	1.51904e-05	3.39064e-05
13	0.00012452	6.0775e-05	5.16701e-05	1.10001e-05	4.02693e-05	0.000178615	1.67424e-05	1.8774e-05	4.05364e-05
	GAL preac (v)
	1	2	3	4	5	6	7	8	9
1	1.17552e-05	7.10916e-05	1.68375e-05	5.57954e-06	1.38921e-05	1.08458e-05	5.59873e-06	1.03762e-05	1.17682e-05
2	1.40217e-05	7.36476e-05	1.49453e-05	5.84654e-06	8.71943e-06	1.69801e-05	8.02065e-06	1.15833e-05	1.08591e-05
3	1.19768e-05	6.33988e-05	1.7574e-05	5.57954e-06	1.0209e-05	1.29046e-05	5.07919e-06	1.07288e-05	1.80718e-05
4	1.30209e-05	8.919e-05	1.06396e-05	6.24403e-06	9.66512e-06	1.10604e-05	1.35673e-05	9.49657e-06	9.65569e-06
5	1.5563e-05	9.42096e-05	1.51159e-05	5.0334e-06	1.15998e-05	6.74758e-06	7.46789e-06	3.88421e-06	1.02247e-05
6	1.50601e-05	0.000104276	1.09986e-05	8.45743e-06	1.50419e-05	1.00837e-05	5.48432e-06	8.28048e-06	1.68308e-05
7	7.91352e-06	8.94387e-05	8.61707e-06	6.05349e-06	7.02683e-06	8.99067e-06	5.91047e-06	5.18744e-06	1.15443e-05
8	1.21379e-05	5.81222e-05	1.36528e-05	5.46191e-06	4.85632e-05	7.26776e-06	6.43555e-06	8.19012e-06	2.93271e-05
9	9.27142e-06	0.000111575	1.75928e-05	7.52583e-06	1.77487e-05	1.11584e-05	5.17535e-06	7.88599e-06	1.00991e-05
10	6.44998e-06	0.000176787	1.33486e-05	9.37287e-06	2.19629e-05	7.24767e-06	4.5056e-06	7.89309e-06	1.78135e-05
11	9.38561e-06	7.98903e-05	1.37495e-05	1.16035e-05	3.57429e-05	2.02872e-05	4.53582e-06	7.39648e-06	2.30777e-05
12	8.1676e-06	0.000176787	9.21094e-06	6.82678e-06	1.24149e-05	7.38451e-06	2.92958e-06	1.0745e-05	2.58035e-05
13	7.01861e-06	7.98903e-05	1.04454e-05	1.18256e-05	1.90107e-05	8.04279e-06	4.94575e-06	1.38577e-05	2.62648e-05
	SOL preac (v)
	1	2	3	4	5	6	7	8	9
1	8.83707e-06	1.2551e-05	1.1773e-05	9.21931e-06	1.85045e-05	1.08102e-05	4.53624e-06	1.38477e-05	1.9543e-05
2	1.34254e-05	1.40086e-05	1.41348e-05	9.10192e-06	1.51018e-05	2.17559e-05	4.37108e-06	1.21736e-05	2.48834e-05
3	1.33544e-05	1.43443e-05	1.53788e-05	9.21931e-06	7.95435e-06	1.23037e-05	5.2933e-06	1.67953e-05	2.52508e-05
4	1.65736e-05	1.04911e-05	1.12533e-05	7.38138e-06	8.93578e-06	1.29662e-05	1.86112e-05	1.35673e-05	1.97912e-05
5	1.21653e-05	1.35085e-05	1.21377e-05	7.95599e-06	1.36433e-05	9.91216e-06	6.5428e-06	8.7051e-06	2.75319e-05
6	1.29536e-05	1.16197e-05	1.85782e-05	1.18265e-05	2.08516e-05	1.32279e-05	4.35789e-06	1.97656e-05	3.60156e-05
7	1.54899e-05	1.02075e-05	1.19479e-05	8.2799e-06	1.46307e-05	1.4594e-05	2.79542e-06	9.50932e-06	2.91534e-05
8	1.30406e-05	1.03905e-05	1.21615e-05	9.84086e-06	8.00451e-06	1.38705e-05	3.17164e-06	1.3775e-05	5.69914e-05
9	7.35637e-06	1.36872e-05	1.01741e-05	1.13942e-05	3.03365e-05	1.68324e-05	3.94019e-06	1.44596e-05	3.74581e-05
10	7.06668e-06	1.55412e-05	1.55808e-05	1.93085e-05	3.59122e-05	1.69829e-05	2.34512e-06	1.41541e-05	4.98812e-05
11	8.8628e-06	1.38074e-05	1.06781e-05	1.27777e-05	3.37444e-05	1.12336e-05	5.56598e-06	1.97682e-05	6.5193e-05
12	9.36792e-06	1.55412e-05	1.31248e-05	1.04024e-05	1.15448e-05	1.64558e-05	2.01797e-06	2.77775e-05	4.89705e-05
13	6.67189e-06	1.38074e-05	1.25485e-05	1.20588e-05	4.24813e-06	1.63449e-05	3.15147e-06	2.53868e-05	4.4799e-05
	VM preac (v)
	1	2	3	4	5	6	7	8	9
1	9.7636e-06	0.00039654	2.0549e-05	1.4658e-05	5.4315e-06	7.1698e-06	8.0304e-06	1.228e-05	5.739e-05
2	8.2613e-06	0.00032763	2.8843e-05	3.7847e-06	8.3499e-06	1.825e-05	6.012e-06	1.3559e-05	6.9197e-05
3	8.743e-06	0.00017687	3.8453e-05	7.6715e-06	1.3554e-05	8.2117e-06	7.5504e-06	3.2995e-05	5.0523e-05
4	5.4234e-06	0.00050519	5.1527e-05	5.3969e-06	1.2766e-05	9.8687e-06	1.1559e-05	1.1593e-05	5.6767e-05
5	8.592e-06	0.00056898	3.6864e-05	8.015e-06	7.0225e-06	1.1595e-05	8.5251e-06	1.6193e-05	6.5954e-05
6	7.205e-06	0.00052331	3.4909e-05	7.0002e-06	8.8014e-06	1.2867e-05	8.8961e-06	1.0261e-05	6.5521e-05
7	1.2781e-05	0.00045973	5.5623e-05	8.9488e-06	1.6284e-05	1.8143e-05	1.4151e-05	1.4462e-05	5.9879e-05
8	1.2982e-05	0.00053316	2.3847e-05	8.0289e-06	1.0471e-05	8.7124e-06	8.6781e-06	7.4264e-06	6.6214e-05
9	1.082e-05	0.00037448	2.0656e-05	9.8417e-06	8.8025e-06	9.5059e-06	2.7051e-05	1.5561e-05	4.0892e-05
10	1.0636e-05	0.00041118	2.2599e-05	1.4374e-05	1.0526e-05	1.0931e-05	1.0985e-05	1.1666e-05	6.2859e-05
11	1.4934e-05	0.00033544	4.7035e-05	2.0964e-05	1.1167e-05	6.5405e-06	6.438e-06	1.3768e-05	6.8562e-05
12	1.3645e-05	0.00039383	1.9079e-05	1.6839e-05	8.617e-06	1.167e-05	5.5409e-06	1.4067e-05	4.8741e-05
13	1.0235e-05	0.00029835	2.6924e-05	1.2244e-05	1.3704e-05	6.1639e-06	6.5632e-06	1.5076e-05	7.0864e-05
	VL preac (v)
	1	2	3	4	5	6	7	8	9
1	2.9878e-06	1.07e-05	8.4282e-06	3.0402e-05	1.4894e-05	1.0482e-05	2.199e-05	5.1977e-05	3.3482e-06
2	9.5486e-06	1.062e-05	1.5993e-05	3.5454e-06	2.4914e-05	1.2713e-05	3.6728e-05	3.8646e-05	6.8178e-06
3	3.1348e-06	1.293e-05	2.097e-05	5.277e-06	2.2606e-05	1.2658e-05	4.2097e-05	8.3682e-05	8.7421e-06
4	4.1666e-06	1.0945e-05	2.6012e-05	3.6749e-06	2.1054e-05	1.2945e-05	4.6523e-05	5.0674e-05	8.941e-06
5	4.1454e-06	1.3462e-05	1.6898e-05	4.7196e-06	2.3227e-05	6.7215e-06	4.8731e-05	3.5425e-05	1.2353e-05
6	3.135e-06	1.2377e-05	2.3066e-05	5.0073e-06	2.6104e-05	1.3206e-05	3.4491e-05	3.9335e-05	1.2677e-05
7	7.8121e-06	8.9471e-06	3.1041e-05	4.5001e-06	1.7286e-05	1.2682e-05	3.5433e-05	5.4289e-05	2.1197e-05
8	3.1861e-06	1.2108e-05	1.587e-05	4.3234e-06	2.2066e-05	1.231e-05	3.1069e-05	2.6016e-05	1.4404e-05
9	4.085e-06	9.5171e-06	1.7363e-05	4.4144e-06	1.354e-05	1.1721e-05	4.1206e-05	4.0161e-05	1.4181e-05
10	4.8816e-06	9.7913e-06	1.5734e-05	4.5036e-06	3.0513e-05	1.835e-05	4.3043e-05	4.5521e-05	1.7079e-05
11	3.3623e-06	2.9325e-05	1.8882e-05	2.1132e-05	1.4631e-05	1.1845e-05	9.8633e-06	4.8249e-05	1.2717e-05
12	7.0698e-06	1.5241e-05	8.8728e-06	2.5988e-05	5.0308e-05	1.5e-05	1.5077e-05	4.2814e-05	9.86e-06
13	2.5814e-06	9.4881e-06	1.6678e-05	1.9395e-05	2.0572e-05	1.2297e-05	2.27e-05	5.6533e-05	1.9562e-05
	TA brake (v)
	1	2	3	4	5	6	7	8	9
1	6.19703e-05	6.74526e-05	2.88139e-05	8.1436e-05	0.000109359	6.37142e-05	2.8706e-05	0.000145567	0.000149779
2	6.957e-05	6.22538e-05	3.01311e-05	7.79751e-05	0.000105707	5.71237e-05	4.824e-05	0.000127267	0.000184222
3	7.58977e-05	6.56791e-05	2.84567e-05	8.1436e-05	8.34477e-05	4.76237e-05	2.6353e-05	0.000134071	0.000147638
4	6.83153e-05	5.98149e-05	2.71782e-05	0.000106422	0.000112578	5.83918e-05	2.1905e-05	0.000166571	0.000194997
5	5.50822e-05	5.90251e-05	2.9758e-05	8.63845e-05	0.000113708	5.23273e-05	3.1579e-05	0.000144093	0.000246001
6	5.4443e-05	6.07899e-05	3.66954e-05	9.23329e-05	0.000115415	4.68295e-05	5.8232e-05	0.000166136	0.000191712
7	4.18886e-05	6.07257e-05	3.00518e-05	0.000137396	0.00011035	3.99005e-05	2.3781e-05	0.000135041	0.000250716
8	4.41484e-05	6.29294e-05	2.40467e-05	0.000111919	5.87727e-05	4.39047e-05	3.2008e-05	0.000197178	0.000157046
9	5.03193e-05	6.73152e-05	1.72565e-05	0.000152257	0.000100285	5.52375e-05	4.2971e-05	0.00015441	0.00017954
10	5.12872e-05	0.000112926	2.18813e-05	0.000116001	0.000107252	2.46311e-05	4.3917e-05	0.000204793	0.000156938
11	5.68852e-05	7.03597e-05	1.71719e-05	0.000131387	6.05706e-05	3.76438e-05	3.546e-05	0.000204705	0.000123644
12	4.79818e-05	0.000112926	1.9475e-05	0.000103777	9.97568e-05	2.91181e-05	3.3114e-05	0.000162438	0.000116839
13	5.90166e-05	7.03597e-05	2.25092e-05	0.000117324	5.49837e-05	2.45218e-05	4.0717e-05	0.000227971	0.000155814
	GAM brake (v)
	1	2	3	4	5	6	7	8	9
1	0.000138227	7.29668e-05	4.43324e-05	9.48185e-05	6.371e-05	8.57875e-05	7.53484e-05	0.000107426	0.000105833
2	0.000153079	9.39668e-05	4.03601e-05	8.78146e-05	5.4592e-05	7.53327e-05	9.63745e-05	8.45978e-05	0.000140461
3	0.000128859	8.28161e-05	4.39811e-05	9.48185e-05	4.79635e-05	0.000101453	8.89487e-05	8.87563e-05	0.000110982
4	0.000140298	8.36884e-05	4.65699e-05	0.000120059	5.15899e-05	0.000101558	7.47989e-05	9.51558e-05	0.000109485
5	0.000115666	0.000107302	4.47401e-05	8.61774e-05	4.78854e-05	0.000119464	8.63191e-05	8.3006e-05	0.000122359
6	0.00011765	8.54402e-05	4.06002e-05	7.41799e-05	4.9142e-05	0.000116486	7.0353e-05	0.000101236	0.000107832
7	0.000124987	9.29653e-05	5.39355e-05	8.26517e-05	5.1314e-05	9.21878e-05	5.79941e-05	7.51441e-05	0.000123756
8	0.000130098	0.000112635	5.24505e-05	6.95068e-05	6.5622e-05	7.79709e-05	9.04697e-05	9.36815e-05	0.000105316
9	0.000123184	0.000116704	5.3816e-05	6.68682e-05	5.18088e-05	0.000126412	9.94816e-05	7.62634e-05	0.000118229
10	0.000128807	0.000101675	5.57953e-05	6.50021e-05	6.30179e-05	7.58567e-05	0.000101477	0.000101494	0.000111987
11	0.000128998	0.000105176	5.61543e-05	6.05087e-05	7.37241e-05	8.29954e-05	0.000119451	8.24502e-05	0.000169047
12	0.000126732	0.000101675	5.8242e-05	5.81502e-05	6.20078e-05	0.000115558	7.80486e-05	0.000101947	0.000146274
13	0.000138147	0.000105176	6.63927e-05	6.17337e-05	6.81078e-05	9.27067e-05	0.000154266	0.000125191	0.000112016
	GAL brake (v)
	1	2	3	4	5	6	7	8	9
1	6.09048e-05	5.10803e-05	3.63386e-05	5.30342e-05	4.72482e-05	2.84384e-05	4.24895e-05	7.62504e-05	4.17643e-05
2	5.99585e-05	4.4469e-05	4.45285e-05	6.18608e-05	3.67848e-05	2.83572e-05	3.985e-05	8.51022e-05	4.98535e-05
3	6.33298e-05	5.01236e-05	4.14204e-05	5.30342e-05	3.94546e-05	2.60567e-05	4.33301e-05	9.32521e-05	5.28802e-05
4	6.25834e-05	4.1656e-05	4.36956e-05	7.87483e-05	3.13767e-05	3.39411e-05	3.61028e-05	9.46292e-05	4.4999e-05
5	6.47383e-05	5.3007e-05	4.73889e-05	6.14523e-05	4.63585e-05	2.63374e-05	3.39814e-05	9.41383e-05	5.2328e-05
6	4.95086e-05	5.00618e-05	4.88821e-05	5.13337e-05	3.76803e-05	2.45782e-05	3.46363e-05	9.87183e-05	5.33728e-05
7	7.36284e-05	5.97727e-05	4.45727e-05	4.5967e-05	3.34874e-05	3.16467e-05	5.13181e-05	9.20605e-05	6.54642e-05
8	6.06794e-05	5.93084e-05	3.89787e-05	4.93678e-05	4.63006e-05	1.94672e-05	4.18989e-05	0.000103671	7.92122e-05
9	7.82558e-05	6.53205e-05	3.44893e-05	4.472e-05	4.21418e-05	3.20613e-05	4.15307e-05	0.000111713	6.11294e-05
10	6.15389e-05	6.14322e-05	3.21228e-05	3.9111e-05	4.67013e-05	2.88483e-05	4.64497e-05	0.000137512	6.50875e-05
11	5.87032e-05	5.44795e-05	3.31971e-05	6.00758e-05	5.86835e-05	1.94127e-05	5.29589e-05	0.00014322	7.72261e-05
12	5.54321e-05	6.14322e-05	3.27714e-05	3.29129e-05	3.81485e-05	2.65848e-05	4.09821e-05	7.40428e-05	7.83263e-05
13	5.95284e-05	5.44795e-05	3.56536e-05	3.10117e-05	4.67125e-05	2.5937e-05	4.38132e-05	0.000129606	4.79088e-05
	SOL brake (v)
	1	2	3	4	5	6	7	8	9
1	0.000149558	3.03171e-05	2.2497e-05	3.82668e-05	3.88521e-05	5.76592e-05	6.2946e-05	3.10719e-05	7.5368e-05
2	9.6249e-05	3.6108e-05	2.76611e-05	3.72821e-05	2.98798e-05	5.39467e-05	6.94412e-05	3.00607e-05	8.57542e-05
3	0.000135834	3.83934e-05	2.47913e-05	3.82668e-05	3.56104e-05	5.67764e-05	6.36544e-05	3.78522e-05	8.49511e-05
4	0.000112616	2.85564e-05	2.88152e-05	4.19333e-05	4.21523e-05	5.58468e-05	5.24907e-05	3.53688e-05	7.7753e-05
5	0.000105457	2.85556e-05	2.92006e-05	3.73959e-05	3.73805e-05	5.41506e-05	5.49717e-05	3.77167e-05	7.56568e-05
6	0.000118009	2.85071e-05	2.37272e-05	3.25555e-05	3.61255e-05	3.7061e-05	6.15717e-05	3.3157e-05	7.19878e-05
7	0.000131011	3.39026e-05	2.34193e-05	3.79006e-05	3.9552e-05	4.5062e-05	5.08776e-05	3.32871e-05	0.000100103
8	0.00012998	3.2446e-05	2.10773e-05	2.98447e-05	3.90874e-05	4.1627e-05	6.17165e-05	3.13567e-05	8.78373e-05
9	0.000123502	2.7183e-05	1.84996e-05	3.15515e-05	4.00716e-05	5.09366e-05	4.94594e-05	2.97635e-05	7.40802e-05
10	0.000114417	2.92947e-05	2.16766e-05	2.74554e-05	3.37459e-05	5.44244e-05	8.17609e-05	2.75561e-05	7.99391e-05
11	9.54762e-05	2.7021e-05	1.6041e-05	2.8148e-05	3.81713e-05	3.83127e-05	4.88862e-05	3.35147e-05	8.22432e-05
12	0.000113044	2.92947e-05	1.69961e-05	2.7163e-05	3.86543e-05	4.03693e-05	6.29206e-05	3.66011e-05	0.000100301
13	0.000100828	2.7021e-05	2.00038e-05	2.23285e-05	3.28271e-05	3.64074e-05	5.35578e-05	4.1886e-05	7.89796e-05
	VM brake (v)
	1	2	3	4	5	6	7	8	9
1	0.00011544	0.00064351	8.77e-05	8.304e-05	0.000100123	2.8412e-05	6.4654e-05	4.9987e-05	0.0001977
2	0.00011794	0.00054344	8.99e-05	8.02e-05	9.8153e-05	2.5227e-05	6.4768e-05	5.0223e-05	0.00019003
3	8.1232e-05	0.00064351	8.925e-05	0.0001102	6.805e-05	2.6718e-05	6.5445e-05	4.5623e-05	0.00014434
4	8.698e-05	0.00096856	9.173e-05	8.6665e-05	6.083e-05	2.174e-05	5.3691e-05	4.954e-05	0.00015333
5	0.00011473	0.00078139	7.0727e-05	9.726e-05	7.6497e-05	2.434e-05	5.2593e-05	5.1751e-05	0.0001202
6	0.00011731	0.00054711	7.355e-05	8.4675e-05	9.8414e-05	2.0681e-05	6.0707e-05	5.8414e-05	0.00013798
7	8.8885e-05	0.0010675	9.329e-05	7.672e-05	8.106e-05	1.8138e-05	6.1263e-05	4.8162e-05	9.4501e-05
8	8.7159e-05	0.00073704	7.6767e-05	8.7165e-05	6.767e-05	2.0236e-05	6.2643e-05	4.9887e-05	7.7388e-05
9	8.4531e-05	0.0010711	8.418e-05	6.879e-05	7.784e-05	2.5392e-05	5.3591e-05	4.5602e-05	7.7348e-05
10	9.9109e-05	0.00057878	6.5589e-05	6.8135e-05	7.3464e-05	1.9418e-05	6.2402e-05	4.0861e-05	5.8163e-05
11	7.7491e-05	0.00013238	6.0968e-05	5.8655e-05	7.8947e-05	1.8115e-05	5.7938e-05	4.2418e-05	6.0018e-05
12	9.1658e-05	0.0010349	5.1034e-05	5.897e-05	5.2576e-05	2.803e-05	4.3853e-05	4.3227e-05	5.6443e-05
13	6.2708e-05	0.0006759	5.6772e-05	7.061e-05	5.8089e-05	1.7177e-05	4.2662e-05	3.6183e-05	5.0998e-05
	VL brake (v)
	1	2	3	4	5	6	7	8	9
1	6.4786e-05	5.8552e-05	3.8549e-05	3.01e-05	0.0001438	3.3147e-05	6.6138e-05	0.00013386	4.4078e-05
2	5.675e-05	6.4662e-05	3.4458e-05	3.85675e-05	0.0001148	4.1299e-05	6.3335e-05	0.0001376	3.044e-05
3	7.1825e-05	8.0063e-05	4.3489e-05	4.03475e-05	8.3935e-05	1.9778e-05	7.6188e-05	0.00010169	3.8533e-05
4	6.3474e-05	8.8155e-05	3.9092e-05	4.52025e-05	8.9845e-05	1.8507e-05	7.3693e-05	0.00010162	3.9652e-05
5	6.1038e-05	7.8155e-05	4.0504e-05	3.84025e-05	0.00013463	2.202e-05	6.6085e-05	9.3214e-05	4.4177e-05
6	6.5007e-05	7.1801e-05	4.1379e-05	3.3295e-05	0.00010886	1.966e-05	7.3163e-05	7.5908e-05	3.3719e-05
7	7.8323e-05	5.9629e-05	3.3935e-05	4.29875e-05	0.00015586	1.6699e-05	6.9585e-05	8.9005e-05	2.7559e-05
8	5.859e-05	5.0061e-05	3.5008e-05	2.954e-05	9.0608e-05	1.8736e-05	7.7213e-05	9.5432e-05	3.1841e-05
9	7.6485e-05	2.0654e-05	2.1006e-05	2.1239e-05	6.7869e-05	9.436e-06	5.8483e-05	7.3995e-05	3.721e-06
10	5.6395e-05	4.2858e-05	3.1083e-05	2.7085e-05	5.846e-05	1.1657e-05	7.2573e-05	7.934e-05	1.908e-05
11	6.5363e-05	2.8746e-05	2.8223e-05	1.95188e-05	6.6883e-05	1.2447e-05	7.5673e-05	6.602e-05	2.0184e-05
12	3.9161e-05	2.5006e-05	2.8177e-05	3.293e-05	0.00014783	1.074e-05	5.6532e-05	7.3603e-05	1.2307e-05
13	7.0938e-05	4.4482e-05	2.8737e-05	2.45828e-05	5.504e-05	1.3573e-05	7.7592e-05	9.2609e-05	3.096e-05
	TA push (v)
	1	2	3	4	5	6	7	8	9
1	4.35274e-05	4.74614e-05	1.95173e-05	4.79728e-05	1.65504e-05	1.18915e-05	7.2207e-06	8.3766e-05	3.22746e-05
2	3.91333e-05	5.53789e-05	1.7294e-05	4.27034e-05	1.59776e-05	1.37368e-05	7.9336e-06	8.60413e-05	5.85954e-05
3	5.35273e-05	5.62893e-05	1.97052e-05	4.79728e-05	2.11499e-05	1.0271e-05	6.5375e-06	9.23385e-05	7.16815e-05
4	5.21835e-05	2.72198e-05	1.91055e-05	3.83529e-05	1.90143e-05	1.49769e-05	6.1706e-06	8.58337e-05	4.49934e-05
5	3.29767e-05	5.00107e-05	2.23918e-05	4.40965e-05	2.05153e-05	1.00654e-05	6.6663e-06	8.84487e-05	6.27803e-05
6	4.18007e-05	4.38866e-05	1.30024e-05	3.29364e-05	1.91791e-05	1.37738e-05	9.7783e-06	7.1387e-05	1.70054e-05
7	4.37304e-05	6.54139e-05	1.28038e-05	4.25848e-05	2.02058e-05	1.15755e-05	8.6681e-06	5.82608e-05	5.04815e-05
8	4.04909e-05	7.16309e-05	1.44519e-05	4.80476e-05	1.81329e-05	1.28402e-05	1.0014e-05	8.16232e-05	2.48929e-05
9	4.08214e-05	6.867e-05	2.17593e-05	4.71245e-05	2.53686e-05	8.92158e-06	1.5015e-05	0.000101816	3.852e-05
10	4.10617e-05	7.72583e-05	2.27626e-05	7.92267e-05	2.70481e-05	1.09817e-05	9.255e-06	0.000116052	3.41295e-05
11	4.23522e-05	4.65519e-05	1.30791e-05	5.17568e-05	1.54233e-05	1.96599e-05	7.7887e-06	0.000104764	2.69727e-05
12	2.891e-05	7.72583e-05	2.67786e-05	8.81623e-05	3.15096e-05	9.73297e-06	8.5516e-06	0.000113772	4.19707e-05
13	3.54513e-05	4.65519e-05	2.86344e-05	6.21675e-05	2.18955e-05	1.13288e-05	8.3654e-06	0.000100422	1.91139e-05
	GAM push (v)
	1	2	3	4	5	6	7	8	9
1	4.34467e-05	4.84697e-05	2.16525e-05	6.7269e-05	2.63226e-05	7.72388e-05	6.59649e-05	7.35142e-05	8.58713e-05
2	5.26845e-05	4.9599e-05	2.81555e-05	4.52855e-05	1.38526e-05	9.41532e-05	4.35107e-05	6.76782e-05	6.93277e-05
3	7.71605e-05	4.17841e-05	2.50033e-05	6.7269e-05	2.64021e-05	5.90374e-05	3.70365e-05	4.92961e-05	7.30643e-05
4	6.76125e-05	4.65371e-05	1.98586e-05	7.27251e-05	3.07545e-05	0.000101203	3.58051e-05	7.81845e-05	0.000119615
5	5.46648e-05	5.66365e-05	1.31736e-05	5.0843e-05	2.48595e-05	5.96022e-05	2.25398e-05	7.44269e-05	6.56416e-05
6	4.53484e-05	4.7179e-05	1.28733e-05	7.71341e-05	2.50719e-05	8.12018e-05	5.30401e-05	6.28657e-05	8.23987e-05
7	3.08649e-05	4.42434e-05	1.61679e-05	5.77833e-05	2.83774e-05	8.34131e-05	4.3455e-05	5.58336e-05	7.26345e-05
8	3.4863e-05	3.30715e-05	1.22587e-05	6.2987e-05	2.41618e-05	0.000121585	4.45924e-05	5.9834e-05	0.000112399
9	6.15909e-05	2.29485e-05	2.99988e-05	6.60505e-05	2.66993e-05	6.73132e-05	5.52498e-05	8.47524e-05	0.000117338
10	6.40466e-05	3.91505e-05	1.59175e-05	5.81558e-05	2.39221e-05	7.27378e-05	5.27494e-05	5.54531e-05	9.32182e-05
11	6.13982e-05	5.88547e-05	2.15287e-05	4.66914e-05	2.48654e-05	0.000122371	4.49218e-05	5.73003e-05	8.79569e-05
12	5.57641e-05	3.91505e-05	3.4575e-05	6.22083e-05	2.91613e-05	8.09867e-05	4.37765e-05	6.41977e-05	6.50917e-05
13	4.15868e-05	5.88547e-05	2.02373e-05	6.72931e-05	1.96534e-05	9.73995e-05	3.82399e-05	5.05153e-05	9.86131e-05
	GAL push (v)
	1	2	3	4	5	6	7	8	9
1	1.93921e-05	2.32798e-05	1.04128e-05	4.48552e-05	2.05313e-05	2.17032e-05	1.77128e-05	6.44612e-05	2.42728e-05
2	3.26004e-05	2.6894e-05	1.09917e-05	2.58934e-05	1.90403e-05	2.39978e-05	1.60998e-05	7.60013e-05	2.21086e-05
3	3.38285e-05	2.75841e-05	1.41467e-05	4.48552e-05	2.0693e-05	9.53766e-06	2.76979e-05	4.75095e-05	3.23748e-05
4	2.09285e-05	3.18858e-05	1.33184e-05	4.78118e-05	1.43356e-05	1.47176e-05	1.08902e-05	4.59305e-05	4.43641e-05
5	2.1281e-05	2.08688e-05	9.95121e-06	4.2698e-05	2.26965e-05	2.69661e-05	7.5686e-06	5.00989e-05	2.04417e-05
6	2.18772e-05	1.80874e-05	9.23004e-06	5.09283e-05	1.44241e-05	2.79465e-05	9.96178e-06	3.11607e-05	3.96371e-05
7	1.92626e-05	2.40498e-05	1.29088e-05	1.84173e-05	2.04409e-05	2.82096e-05	1.14075e-05	3.45907e-05	2.72372e-05
8	3.43909e-05	2.03625e-05	9.68459e-06	1.90158e-05	1.54727e-05	3.47677e-05	2.11478e-05	6.85826e-05	3.49587e-05
9	3.95589e-05	3.01676e-05	4.7104e-06	3.25636e-05	1.5931e-05	2.91196e-05	1.46866e-05	6.21669e-05	5.57064e-05
10	2.53361e-05	1.76623e-05	9.71517e-06	3.83692e-05	2.11488e-05	3.40887e-05	2.40553e-05	4.93464e-05	4.01211e-05
11	2.66662e-05	1.98387e-05	6.3104e-06	4.22102e-05	2.68549e-05	3.66795e-05	9.47771e-06	9.77663e-05	2.95037e-05
12	2.98052e-05	1.76623e-05	7.76878e-06	4.99225e-05	3.34839e-05	2.37893e-05	1.0204e-05	4.93315e-05	4.35099e-05
13	3.87501e-05	1.98387e-05	7.75734e-06	3.29959e-05	1.43801e-05	3.72719e-05	1.763e-05	3.802e-05	3.78137e-05
	SOL push (v)
	1	2	3	4	5	6	7	8	9
1	4.18514e-05	2.86883e-05	0.000254096	1.9828e-05	1.75315e-05	4.20838e-05	0.000660083	1.11113e-05	0.000574456
2	5.65996e-05	2.56138e-05	0.000284378	1.92461e-05	1.28076e-05	4.63096e-05	0.000655735	1.63215e-05	0.00074602
3	7.45123e-05	3.09209e-05	0.000271434	1.9828e-05	1.72469e-05	2.44102e-05	0.000532445	1.10687e-05	0.00125901
4	3.76398e-05	3.25462e-05	0.000208562	3.00919e-05	1.90892e-05	3.02344e-05	0.00036589	1.38535e-05	0.000776856
5	2.90081e-05	3.16592e-05	0.000194262	2.47014e-05	1.34288e-05	4.93132e-05	0.000257145	8.68192e-06	0.000331346
6	4.08858e-05	2.83499e-05	9.34206e-05	2.6798e-05	1.2594e-05	5.7703e-05	0.000177173	8.31017e-06	0.000422435
7	4.41346e-05	2.45516e-05	0.000144612	9.65269e-06	1.34827e-05	6.88398e-05	0.000167507	8.02185e-06	0.000627498
8	3.85831e-05	2.33478e-05	0.000112184	1.66764e-05	1.43764e-05	6.73136e-05	0.000213238	1.36907e-05	0.000714821
9	5.96498e-05	1.31052e-05	0.000265121	2.12617e-05	1.22678e-05	4.45957e-05	0.000189197	1.51462e-05	0.000885454
10	3.50314e-05	1.9861e-05	0.000186631	2.92576e-05	1.73789e-05	6.61787e-05	0.00030463	8.76407e-06	0.000955053
11	4.4061e-05	1.96704e-05	0.000180297	2.23983e-05	2.02215e-05	7.42989e-05	0.000187778	1.84837e-05	0.000471828
12	5.00857e-05	1.9861e-05	0.000196667	2.53229e-05	1.52036e-05	3.36878e-05	0.000154368	1.27181e-05	0.000473388
13	5.98744e-05	1.96704e-05	0.000112631	2.49956e-05	2.429e-05	5.48235e-05	0.00016964	1.34366e-05	0.000699382
	VM push (v)
	1	2	3	4	5	6	7	8	9
1	4.5643e-06	0.00019329	2.068e-05	1.0237e-05	3.001e-06	4.113e-06	3.2031e-06	3.6583e-06	2.0321e-05
2	4.3864e-06	0.00023934	2.3291e-05	7.206e-06	6.1231e-06	3.7899e-06	4.6156e-06	2.687e-06	2.1979e-05
3	2.4865e-06	7.0844e-05	1.9105e-05	2.4119e-06	4.0579e-06	4.7527e-06	3.8723e-06	6.0175e-06	2.3593e-05
4	4.6533e-06	0.00019049	2.278e-05	1.0187e-05	2.872e-06	4.2742e-06	3.1832e-06	3.6607e-06	2.2158e-05
5	4.1333e-06	6.8036e-05	1.5308e-05	3.4125e-06	5.7472e-06	4.7446e-06	2.5402e-06	3.5371e-06	2.2003e-05
6	3.6365e-06	9.7937e-05	2.3079e-05	5.5851e-06	2.0063e-05	5.4539e-06	2.986e-06	2.3604e-06	2.238e-05
7	3.675e-06	0.00013895	2.0399e-05	3.1181e-06	1.1594e-05	4.2887e-06	7.4968e-06	2.6191e-06	3.198e-05
8	3.1657e-06	0.00013451	2.116e-05	5.5989e-06	8.202e-06	4.7511e-06	6.618e-06	2.8099e-06	2.3193e-05
9	4.2612e-06	9.9721e-05	1.5102e-05	5.8919e-06	1.0152e-05	4.533e-06	5.0096e-06	4.558e-06	1.9841e-05
10	4.2235e-06	7.2978e-05	1.3924e-05	7.5109e-06	3.3111e-05	4.8461e-06	3.2174e-06	2.8588e-06	2.4818e-05
11	4.138e-06	0.00020348	1.986e-05	5.4382e-06	1.0766e-05	7.4954e-06	8.0729e-06	2.2144e-06	1.9025e-05
12	7.8306e-06	8.162e-05	1.052e-05	1.5376e-05	1.3281e-05	1.0619e-05	7.7642e-06	2.5236e-06	1.9809e-05
13	5.8977e-06	8.7681e-05	1.0986e-05	2.411e-06	1.3866e-05	4.629e-06	5.0562e-06	2.9662e-06	2.4193e-05
	VL push (v)
	1	2	3	4	5	6	7	8	9
1	5.3583e-06	7.997e-06	6.7924e-06	9.3708e-06	1.3588e-05	3.9741e-06	2.1332e-05	5.477e-06	2.1451e-06
2	3.7187e-06	8.081e-06	1.5257e-05	5.9247e-06	7.2854e-06	8.1017e-06	2.2273e-05	7.4258e-06	1.2341e-05
3	2.168e-06	6.9136e-06	1.44e-05	5.5227e-06	5.197e-06	9.6628e-06	1.2328e-05	1.3327e-05	1.2054e-05
4	5.0429e-06	6.4096e-06	1.5444e-05	5.279e-06	5.0166e-06	7.0454e-06	1.4058e-05	6.7503e-06	1.4925e-05
5	4.875e-06	5.8019e-06	1.5307e-05	3.8395e-06	7.2672e-06	8.3022e-06	1.5484e-05	8.2214e-06	1.9055e-05
6	2.3972e-06	8.2256e-06	1.6206e-05	5.7637e-06	9.682e-06	8.8654e-06	1.3116e-05	7.7446e-06	4.0114e-05
7	3.2611e-06	1.1125e-05	9.4076e-06	5.1217e-06	9.1688e-06	5.8395e-06	1.303e-05	8.9807e-06	3.6297e-05
8	1.7633e-06	6.7661e-06	6.9255e-06	6.4233e-06	1.2431e-05	5.8627e-06	1.288e-05	8.5366e-06	2.4517e-05
9	2.1912e-06	7.0069e-06	5.9353e-06	5.7272e-06	1.1303e-05	7.9249e-06	2.485e-05	6.4135e-06	3.1292e-05
10	6.1494e-06	5.3245e-06	5.0926e-06	5.3387e-06	2.0181e-05	5.1335e-06	1.6094e-05	9.4013e-06	1.6793e-05
11	3.8528e-06	5.3772e-06	4.0791e-06	5.3177e-06	2.1643e-05	5.1483e-06	2.7883e-05	8.1847e-06	2.1885e-05
12	5.3378e-06	5.4158e-06	6.3596e-06	1.7032e-05	9.3041e-06	1.0876e-05	4.5929e-05	7.5786e-06	2.2389e-05
13	2.9081e-06	7.3444e-06	8.3272e-06	5.2784e-06	6.284e-06	5.9683e-06	1.4015e-05	1.2859e-05	9.5517e-06

## Sheet: UNWstab 60BW
UNWstab
60BW
participant number	1	2	3	4	5	6	7	8	9
IPF (N)	654.61	857.152	1152.09	789.665	1156.99	1183.83	545.45	1595.41	1321.65
APF (N)	1028.08	1298.3	1287.5	872.049	1005.04	937.159	1254.32	1277	1056.69
Pressure (v)	1.626	1.584	2.002	1.666	1.525	1.706	1.458	1.882	1.746
Tcontact (s)	0.191889	0.238417	0.230849	0.24875	0.231487	0.225895	0.231135	0.197361	0.206541
Tflight (s)	0.216945	0.183361	0.162303	0.153111	0.170217	0.155974	0.17913	0.227334	0.200649
Tpush (s)	0.0885835	0.129417	0.135606	0.134	0.130595	0.129737	0.126297	0.111028	0.113298
LR (N/s)	20649.7	22254.6	57804.3	36103.3	51147.3	50991.4	27741	39467.3	63082.8
Fmean brake (N)	320.356	589.066	369.793	471.28	457.394	380.152	447.036	372.101	394.736
Fmean push (N)	563.269	1008.04	849.426	924.084	828.832	819.712	888.889	680.059	605.278
TA preac (v)	6.5472e-05	4.99984e-05	6.55253e-05	0.000129902	0.000173976	1.83898e-05	2.04793e-05	0.000252316	6.41491e-05
GAM preac (v)	5.29599e-05	6.58267e-05	1.07243e-05	1.07526e-05	1.58394e-05	2.11607e-05	1.74052e-05	1.55444e-05	2.14823e-05
GAL preac (v)	1.21784e-05	7.27453e-05	9.85347e-06	7.56329e-06	1.5784e-05	2.27013e-05	9.00097e-06	9.79971e-06	1.50407e-05
SOL preac (v)	9.67703e-06	1.01912e-05	1.71997e-05	1.26689e-05	2.22142e-05	9.39175e-06	5.38694e-06	1.94503e-05	2.10544e-05
VM preac (v)	9.10176e-06	6.9984e-06	4.10148e-05	1.24677e-05	1.94677e-05	8.65696e-06	1.30271e-05	7.77069e-06	8.56632e-05
VL preac (v)	4.49354e-06	1.51364e-05	9.37962e-06	1.02693e-05	7.418e-06	1.81047e-05	3.75902e-05	4.85118e-05	1.09997e-05
TA brake (v)	6.12177e-05	9.35781e-05	2.16962e-05	0.000133321	9.35067e-05	4.20891e-05	3.48325e-05	0.000152057	3.18665e-05
GAM brake (v)	0.000135885	9.18921e-05	4.02577e-05	7.64377e-05	5.03436e-05	7.47496e-05	0.000119657	9.46837e-05	0.000105412
GAL brake (v)	5.64233e-05	5.08261e-05	4.09235e-05	4.92197e-05	3.24215e-05	2.91477e-05	5.12191e-05	0.000105839	4.10514e-05
SOL brake (v)	0.000135939	3.70968e-05	1.92273e-05	3.39846e-05	3.80523e-05	4.75096e-05	5.58658e-05	3.3529e-05	6.47522e-05
VM brake (v)	7.39849e-05	0.00051435	5.17432e-05	6.11958e-05	6.11958e-05	1.97838e-05	6.08141e-05	3.23535e-05	0.000129602
VL brake (v)	5.44201e-05	2.81947e-05	2.26097e-05	2.22436e-05	3.10102e-06	3.05579e-05	7.62417e-05	7.34202e-05	1.94713e-05
TA push (v)	2.80915e-05	6.46366e-05	1.63035e-05	7.0733e-05	1.77345e-05	1.27272e-05	3.91616e-05	0.000112621	3.24929e-05
GAM push (v)	4.26884e-05	4.38938e-05	2.23917e-05	5.02786e-05	1.64375e-05	6.39136e-05	6.09165e-05	6.31856e-05	8.92603e-05
GAL push (v)	2.18474e-05	2.6295e-05	3.70294e-06	2.91057e-05	1.09819e-05	1.535e-05	1.95009e-05	7.42442e-05	3.00372e-05
SOL push (v)	2.97859e-05	2.46434e-05	0.000205896	1.99876e-05	1.31131e-05	2.72976e-05	0.000403892	1.13503e-05	0.000416052
VM push (v)	4.78118e-06	5.79151e-06	9.88355e-06	1.22487e-05	1.22487e-05	4.09115e-06	4.53253e-06	3.73713e-06	2.39986e-05
VL push (v)	6.20994e-06	6.38581e-06	3.35807e-06	3.84476e-06	6.41599e-06	1.1876e-05	2.69051e-05	1.09403e-05	1.59684e-05

## Sheet: RLDtr 60BW
RLDtr
60BW
	IPF (N)
stride number	1	2	3	4	5	6	7	8	9
1	608.358	962.026	999.457	663.117	1275.89	1480.53	654.411	1660.16	1199.06
2	688.657	1284.26	845.114	823.442	1156.14	1274.75	876.118	1828.1	1122.4
3	595.396	973.515	893.027	767.131	1075.19	1467.61	918.253	1930.06	998.839
4	637.088	1240.2	949.49	931.881	1281.03	465.692	1231.02	1590.37	974.474
5	666.257	593.865	929.772	803.743	1173.97	580.917	1177.36	1978.49	900.899
6	558.657	1246.71	990.076	941.56	931.183	1174.25	1234.87	1982.54	1013
7	679.63	657.36	1170.95	925.253	1239.03	1538.71	1298.1	1937.85	1198.84
8	702.865	1159.11	1100.41	923.81	1012.33	1486.01	1318.21	1894.91	1331.36
9	683.781	1386.42	1068.41	958.852	1002.52	1315.09	1450.79	1829.69	1158.16
10	565.459	474.739	1049.89	915.56	717.976	1274.12	1283.32	1946.59	1067.52
11	635.862	608.786	1077.19	929.598	1092.65	1166.32	1255.96	1746.93	1323.93
12	851.271	640.439	1215.47	966.319	787.404	1185.25	1345.76	1825.39	1314.46
13	873.864	943.897	1003.87	986.983	1064.2	1280.13	976.723	1897.63	1096.27
	APF (N)
	1	2	3	4	5	6	7	8	9
1	1118.57	1283.59	1086.96	904.579	934.146	911.147	1251.14	1256.16	1002.09
2	1132.49	1341.53	1195.52	947.88	1006.4	1008.61	1361.93	1364.06	1122.18
3	1132.17	1347.59	1222.88	939.504	1157.16	965.002	1329.98	1310.58	1161.71
4	1166.94	1403.73	1236.7	976.056	1214.01	1018.91	1331.93	1406.05	1200.68
5	1195.64	1357.25	1184.55	1128.52	1175.2	1150.97	1341.39	1576.44	1386.93
6	1264.43	1362.48	1343.63	1095.1	1265.41	1203.7	1386.64	1371.49	1376
7	1203.61	1360.91	1449.78	1048.79	1258.43	1157.37	1441.33	1391.93	1435.94
8	1263.75	1427.94	1507.96	1142.18	1386.82	1202.41	1444.87	1464.98	1379.29
9	1303.09	1399.95	1551.78	1164.19	1334.27	1198.66	1411.53	1522.5	1352.18
10	1322.25	1420.96	1624.28	1077.53	1349.1	1288.53	1508.36	1494.53	1387.79
11	1356.07	1407.07	1611.85	1131.83	1141.78	1233.03	1492.9	1597.08	1310.69
12	1295.51	1346.89	1605.24	1120.7	1266.56	1214.14	1450.12	1481.26	1395.58
13	1344.65	1423.79	1596.96	1126.55	1261.48	1201.89	1579.86	1522.76	1454.83
	Pressure (v)
	1	2	3	4	5	6	7	8	9
1	1.569	1.564	1.655	1.698	1.509	1.567	1.432	1.824	1.7
2	1.454	1.535	1.409	1.67	1.463	1.413	1.375	1.729	1.663
3	1.286	1.41	1.161	1.578	1.344	1.203	1.251	1.569	1.529
4	1.12	1.181	1.012	1.412	1.176	0.974	1.051	1.426	1.363
5	0.978	0.89	0.925	1.219	0.986	0.816	0.829	1.289	1.151
6	0.861	0.662	0.858	1.051	0.834	0.713	0.632	1.203	1.026
7	0.774	0.511	0.774	0.95	0.741	0.641	0.48	1.129	0.959
8	0.685	0.437	0.657	0.896	0.668	0.569	0.401	1.055	0.937
9	0.6	0.374	0.541	0.832	0.619	0.502	0.358	0.991	0.933
10	0.522	0.343	0.441	0.759	0.565	0.441	0.322	0.936	0.889
11	0.447	0.325	0.375	0.659	0.505	0.389	0.316	0.911	0.805
12	0.39	0.303	0.345	0.576	0.457	0.357	0.294	0.867	0.683
13	0.344	0.267	0.307	0.488	0.419	0.313	0.281	0.815	0.552
	Tcontact (s)
	1	2	3	4	5	6	7	8	9
1	0.187	0.256	0.265	0.277001	0.225	0.223	0.214	0.187	0.227
2	0.191	0.251	0.236	0.218	0.267	0.229	0.216	0.187	0.23
3	0.225	0.249	0.224	0.263	0.227	0.227	0.217	0.189	0.213
4	0.216	0.252	0.232	0.237	0.23	0.256	0.224	0.189	0.219
5	0.204	0.264	0.229	0.215	0.226	0.253	0.233	0.188	0.216
6	0.214	0.306001	0.24	0.243	0.227	0.252	0.233	0.189	0.22
7	0.308001	0.263	0.223	0.228	0.226	0.259	0.231	0.187	0.218
8	0.215	0.286001	0.233	0.231	0.225	0.232	0.23	0.191	0.22
9	0.221	0.313001	0.226	0.256	0.226	0.276001	0.227	0.194	0.217
10	0.21	0.308001	0.258	0.231	0.23	0.294001	0.231	0.191	0.225
11	0.217	0.298001	0.225	0.228	0.234	0.254	0.231	0.193	0.23
12	0.228	0.350001	0.282001	0.269	0.285001	0.264	0.231	0.199	0.233
13	0.218	0.322001	0.23	0.229	0.287001	0.262	0.232	0.192	0.229
	Tflight (s)
	1	2	3	4	5	6	7	8	9
1	0.222	0.153	0.159	0.121	0.18	0.138	0.18	0.199	0.172
2	0.2	0.167	0.192	0.196	0.123	0.135	0.179	0.212	0.182
3	0.161	0.156	0.169	0.142	0.169	0.149	0.171	0.21	0.181
4	0.167	0.152	0.158	0.15	0.165	0.107	0.159	0.202	0.183
5	0.177	0.139	0.169	0.181	0.153	0.118	0.13	0.181	0.193
6	0.161	0.102	0.146	0.138	0.163	0.112	0.133	0.171	0.17
7	0.063	0.133	0.158	0.166	0.151	0.097	0.131	0.178	0.174
8	0.16	0.126	0.151	0.149	0.157	0.13	0.132	0.17	0.168
9	0.145	0.093	0.148	0.127	0.142	0.061	0.126	0.176	0.17
10	0.164	0.083	0.121	0.143	0.139	0.063	0.127	0.176	0.156
11	0.151	0.096	0.145	0.131	0.124	0.096	0.111	0.184	0.15
12	0.133	0.03	0.09	0.101	0.089	0.102	0.114	0.174	0.165
13	0.143	0.116	0.127	0.125	0.086	0.101	0.111	0.171	0.152
	Tpush (s)
	1	2	3	4	5	6	7	8	9
1	0.095	0.141	0.15	0.16	0.124	0.137	0.114	0.106	0.127
2	0.098	0.143	0.12	0.116	0.166	0.128	0.108	0.106	0.13
3	0.113	0.137	0.109	0.151	0.119	0.132	0.112	0.102	0.111
4	0.116	0.141	0.116	0.127	0.121	0.132	0.119	0.101	0.112
5	0.099	0.145	0.106	0.104	0.117	0.134	0.135	0.108	0.107
6	0.105	0.176	0.125	0.134	0.118	0.143	0.137	0.101	0.113
7	0.104	0.127	0.116	0.099	0.124	0.158	0.135	0.099	0.111
8	0.11	0.155	0.125	0.114	0.115	0.13	0.127	0.103	0.119
9	0.11	0.184	0.119	0.14	0.115	0.177	0.131	0.106	0.116
10	0.106	0.176	0.148	0.107	0.12	0.187	0.128	0.104	0.118
11	0.104	0.162	0.116	0.11	0.133	0.152	0.128	0.106	0.122
12	0.129	0.158	0.173	0.138	0.164	0.141	0.135	0.096	0.112
13	0.115	0.132	0.121	0.106	0.177	0.14	0.129	0.099	0.113
	LR (N/s)
	1	2	3	4	5	6	7	8	9
1	24329	21220	36071	30065	56087	69321	21915	82928	57186
2	22859	23523	45359	39791	60719	57887	21774	108917	53413
3	20111	16625	40386	28267	40681	71300	27752	110950	57585
4	23420	29038	45671	35245	37820	19522	20942	90259	50169
5	30072	18532	41674	41466	54142	25223	47848	111824	52128
6	28181	23365	46359	44177	40206	26072	42606	113350	48866
7	24148	23165	30971	47615	58549	74888	52678	120116	64264
8	26561	20763	47173	49584	41905	68392	56204	108041	72154
9	35249	28806	57867	48995	42617	40084	70959	97135	60597
10	31201	15574	53387	47692	43641	38277	53186	109850	59227
11	25608	19527	50979	49421	42798	44701	65521	117768	72281
12	34601	22200	20092	52808	49728	32080	59604	97076	70560
13	29739	22429	39647	48956	70349	44925	38025	102006	56742
	Fmean brake (N)
	1	2	3	4	5	6	7	8	9
1	261.147	609.392	575.42	460.89	462.605	314.134	421.154	330.865	467.848
2	285.785	535.88	614.09	349.674	465.375	442.762	512.799	347.154	444.077
3	473.167	628.441	658.07	448.243	525.347	421.902	480.442	445.828	438.046
4	339.583	614.112	721.453	494.706	488.477	668.752	497.879	416.037	537.616
5	414.085	695.228	865.314	485.436	616.496	644.523	445.224	369.749	574.661
6	486.691	932.837	720.354	541.161	550.861	535.147	462.365	453.221	568.063
7	424.603	1108.51	681.994	772.604	513.385	528.826	462.527	472.329	633.997
8	450.145	1075.77	634.501	607.146	565.356	538.257	572.107	447.844	569.008
9	440.509	914.756	636.302	588.731	529.75	555.159	490.143	444.65	543.601
10	419.981	945.735	623.717	728.376	532.941	528.864	572.537	496.361	643.863
11	553.695	1222.15	678.555	610.849	470.047	524.416	588.555	476.395	698.995
12	410.949	1058.93	683.155	879.507	549.781	765.808	483.031	579.363	704.004
13	408.631	1374.95	660.453	734.508	608.814	624.228	500.895	577.158	745.666
	Fmean push (N)
	1	2	3	4	5	6	7	8	9
1	265	1226	1040	1114	721	969	688	564	776
2	228	1373	675	573	1414	854	588	612	897
3	496	1214	524	1018	682	971	674	561	613
4	602	1423	614	685	772	923	803	575	654
5	659	1563	479	448	667	1052	1155	676	637
6	490	2593	789	855	738	1326	1254	558	749
7	501	1109	684	384	887	1739	1234	549	710
8	500	2055	907	576	713	1750	1201	611	750
9	506	3009	827	1018	680	2298	1145	707	798
10	553	2695	1549	484	792	2743	1056	649	840
11	609	2239	785	542	1038	1660	1012	764	879
12	938	3306	2082	938	1736	1324	1228	547	727
13	809	1306	865	491	1111	1391	1127	600	737
	TA preac (v)
	1	2	3	4	5	6	7	8	9
1	7.2471e-05	2.31683e-05	4.65397e-05	0.000132897	6.67092e-05	0.000178209	1.7979e-05	0.000165704	0.00016685
2	2.89564e-05	5.30071e-05	7.42809e-05	0.000132177	8.24652e-05	7.58195e-05	7.1953e-06	0.00019216	0.000228939
3	6.54884e-05	3.52674e-05	7.46611e-05	7.70301e-05	7.61875e-05	0.000200462	1.9131e-05	0.000356045	0.000229678
4	5.18527e-05	6.12203e-05	7.18499e-05	0.000127555	6.52648e-05	2.14541e-05	1.3923e-05	0.00018185	0.00026339
5	4.56127e-05	0.000118375	8.1088e-05	0.000135517	0.000113529	4.22361e-05	1.4941e-05	0.000270825	0.000175399
6	6.12334e-05	9.81408e-05	6.89453e-05	0.000184982	7.94308e-05	2.94747e-05	1.4278e-05	0.000145593	0.00027298
7	7.71702e-05	5.77429e-05	8.42273e-05	7.18793e-05	6.61065e-05	6.78172e-05	1.438e-05	0.000187143	0.000206343
8	5.69e-05	5.16207e-05	8.98106e-05	8.42573e-05	0.000101283	7.1869e-05	1.6281e-05	0.000188715	0.000258364
9	0.000103003	8.19382e-05	7.71151e-05	8.15194e-05	0.00011941	4.01619e-05	1.7204e-05	0.000268921	0.000168101
10	6.86143e-05	4.49529e-05	6.60591e-05	9.18094e-05	0.00010612	2.25379e-05	1.3168e-05	0.000227986	0.000149432
11	6.56036e-05	5.09851e-05	6.24096e-05	7.57618e-05	7.33846e-05	2.75933e-05	1.1083e-05	0.000243127	0.000125932
12	0.00011223	0.000104042	5.69456e-05	6.7246e-05	7.81268e-05	2.87707e-05	1.7289e-05	0.000275929	8.49394e-05
13	0.000103055	7.42354e-05	4.96305e-05	7.11879e-05	0.000111689	1.8706e-05	1.097e-05	0.00029112	0.000143962
	GAM preac (v)
	1	2	3	4	5	6	7	8	9
1	0.00013787	6.20448e-05	1.81546e-05	7.70317e-06	9.11081e-06	1.15998e-05	4.19271e-05	1.32075e-05	1.98357e-05
2	0.00012405	0.000122367	1.78285e-05	9.13892e-06	9.4496e-06	1.2771e-05	7.52295e-05	9.67634e-06	1.66796e-05
3	9.0898e-05	8.59208e-05	2.0991e-05	8.06941e-06	8.78159e-06	2.64468e-05	2.81045e-05	1.84451e-05	1.31828e-05
4	5.2957e-05	0.00013203	1.54766e-05	1.49364e-05	8.20236e-06	9.2956e-06	5.91499e-05	8.17788e-06	1.10323e-05
5	6.45635e-05	8.94475e-05	1.98257e-05	9.62625e-06	1.178e-05	3.90444e-05	1.53202e-05	1.21791e-05	1.71397e-05
6	0.000120263	0.000115387	1.32156e-05	8.50491e-06	1.02815e-05	3.15528e-05	1.91394e-05	9.65363e-06	1.6217e-05
7	0.000117037	0.000126314	1.29418e-05	7.56055e-06	8.2674e-06	1.92808e-05	1.74878e-05	1.11534e-05	1.71751e-05
8	9.87424e-05	0.000100428	1.40492e-05	6.97537e-06	1.06259e-05	1.33636e-05	2.49203e-05	7.99015e-06	1.11158e-05
9	0.000123319	9.70933e-05	1.86849e-05	7.52221e-06	1.32621e-05	1.895e-05	2.87937e-05	7.40102e-06	1.24125e-05
10	0.000200368	9.61305e-05	1.38925e-05	1.29595e-05	1.34007e-05	1.1134e-05	2.84217e-05	9.00262e-06	1.69715e-05
11	0.000137752	0.000164212	9.96451e-06	8.64229e-06	1.09278e-05	1.42828e-05	3.207e-05	1.03351e-05	1.18189e-05
12	0.000116247	0.000159014	1.32616e-05	4.519e-06	1.85081e-05	1.16026e-05	2.31027e-05	1.71251e-05	1.09104e-05
13	5.73497e-05	0.000205444	1.69418e-05	8.31369e-06	1.4353e-05	1.35871e-05	2.14504e-05	1.10645e-05	7.29472e-06
	GAL preac (v)
	1	2	3	4	5	6	7	8	9
1	1.08966e-05	0.000125945	1.12775e-05	6.16337e-06	8.82292e-06	1.54986e-05	6.69903e-06	1.1495e-05	5.64938e-06
2	6.89009e-06	8.54022e-05	1.34735e-05	1.15181e-05	7.45472e-06	1.13569e-05	5.36719e-06	7.4744e-06	9.33104e-06
3	7.64079e-06	6.7944e-05	1.04478e-05	6.75827e-06	8.80546e-06	2.16813e-05	6.5263e-06	1.47875e-05	1.02083e-05
4	1.30964e-05	0.00010482	1.63229e-05	6.82325e-06	5.75564e-06	1.26338e-05	5.10632e-06	7.72086e-06	6.62998e-06
5	7.56589e-06	2.30575e-05	1.28234e-05	8.33411e-06	9.87318e-06	6.06386e-06	7.50079e-06	1.15086e-05	9.91537e-06
6	7.4524e-06	9.1793e-05	1.08046e-05	7.92401e-06	8.50873e-06	8.05128e-06	1.70833e-05	8.10118e-06	9.99162e-06
7	1.38786e-05	0.000102356	1.57324e-05	7.02428e-06	7.61739e-06	1.0624e-05	1.43909e-05	1.02851e-05	7.9823e-06
8	7.06136e-06	0.00010564	1.65757e-05	6.39068e-06	8.30784e-06	1.4343e-05	1.32559e-05	6.96868e-06	8.06306e-06
9	1.04286e-05	9.57896e-05	1.39452e-05	6.84324e-06	1.25336e-05	7.24946e-06	1.3103e-05	9.91602e-06	7.37478e-06
10	5.26305e-06	6.3543e-05	1.09425e-05	9.60163e-06	1.12691e-05	6.20909e-06	1.73399e-05	9.29001e-06	7.95533e-06
11	1.16885e-05	7.15717e-05	1.15983e-05	1.02658e-05	1.06488e-05	5.82989e-06	1.29984e-05	8.54033e-06	6.93249e-06
12	1.31967e-05	8.27423e-05	1.41491e-05	7.06112e-06	1.5662e-05	7.73171e-06	1.03471e-05	1.43435e-05	7.26071e-06
13	1.0918e-05	0.000119607	1.33979e-05	4.90591e-06	1.21527e-05	6.61499e-06	1.02179e-05	8.54714e-06	6.55198e-06
	SOL preac (v)
	1	2	3	4	5	6	7	8	9
1	1.36958e-05	7.77791e-06	9.07994e-06	9.8535e-06	1.3218e-05	1.55935e-05	3.62194e-06	1.77623e-05	2.0562e-05
2	6.79507e-06	9.36806e-06	1.11674e-05	1.37818e-05	8.19086e-06	1.10881e-05	2.67691e-06	1.71227e-05	1.36155e-05
3	7.49084e-06	9.95587e-06	1.12185e-05	8.77165e-06	1.36354e-05	2.96775e-05	7.26482e-06	3.29869e-05	1.30199e-05
4	9.23854e-06	7.4144e-06	1.39544e-05	9.43481e-06	6.72881e-06	9.84147e-06	5.12993e-06	1.29742e-05	1.06989e-05
5	8.84509e-06	2.09806e-05	8.25038e-06	1.03796e-05	1.22122e-05	1.1057e-05	1.83949e-05	3.18864e-05	1.50231e-05
6	8.70971e-06	1.04911e-05	9.49491e-06	8.04084e-06	6.83414e-06	8.65939e-06	2.64887e-05	1.84863e-05	1.15917e-05
7	1.30889e-05	1.74116e-05	1.31975e-05	9.12564e-06	1.25876e-05	1.18092e-05	2.33999e-05	1.76188e-05	1.38363e-05
8	7.17668e-06	5.52182e-06	1.11531e-05	6.23162e-06	1.23075e-05	1.58728e-05	2.25388e-05	1.18311e-05	1.10143e-05
9	9.96436e-06	1.91207e-05	1.2411e-05	1.10545e-05	9.08295e-06	1.17966e-05	2.18101e-05	1.29047e-05	8.61061e-06
10	1.62912e-05	7.02039e-06	9.05641e-06	1.24873e-05	1.03783e-05	9.25028e-06	2.36727e-05	1.94679e-05	1.49694e-05
11	7.83329e-06	1.1731e-05	1.14048e-05	8.54259e-06	1.46378e-05	1.09595e-05	1.74151e-05	1.66688e-05	1.46724e-05
12	1.30663e-05	7.8319e-06	9.24418e-06	8.03077e-06	1.18199e-05	1.07619e-05	2.03451e-05	3.26019e-05	1.28917e-05
13	8.85727e-06	1.31561e-05	1.29795e-05	4.76719e-06	1.868e-05	8.15039e-06	1.79636e-05	2.64886e-05	1.03476e-05
	VM preac (v)
	1	2	3	4	5	6	7	8	9
1	8.9372e-06	0.00014767	4.2368e-05	1.7165e-05	7.7439e-06	7.2528e-06	1.0698e-05	9.4722e-06	0.0018138
2	9.5155e-06	0.00014362	3.1017e-05	1.1924e-05	1.1264e-05	7.9879e-06	1.0836e-05	1.0232e-05	0.0015385
3	7.9765e-06	0.00014622	3.0327e-05	7.6478e-06	1.0067e-05	7.1317e-06	8.4798e-06	4.5412e-06	0.0024426
4	1.0146e-05	0.00014349	3.1741e-05	2.5084e-05	1.407e-05	6.4907e-06	1.5768e-05	7.9907e-06	0.0020058
5	6.2273e-06	0.0001418	3.3456e-05	9.9483e-06	8.3222e-06	5.6471e-06	1.7255e-05	2.3542e-05	0.0031613
6	7.2973e-06	0.00014097	4.1917e-05	2.8886e-05	1.2467e-05	8.2553e-06	1.0975e-05	9.7965e-06	0.0024075
7	8.7196e-06	0.00014096	3.1437e-05	4.3638e-06	1.0681e-05	9.957e-06	1.8609e-05	1.1926e-05	0.0024508
8	7.169e-06	0.0001418	4.1132e-05	9.0445e-06	5.1057e-06	7.8953e-06	1.0023e-05	1.2199e-05	0.0027391
9	7.5001e-06	0.0075609	4.2013e-05	7.9435e-06	1.0291e-05	6.4997e-06	1.1052e-05	8.8839e-06	0.0016736
10	7.6713e-06	0.0079188	3.0187e-05	9.2143e-06	1.1983e-05	1.7754e-05	1.5018e-05	4.931e-06	0.0017636
11	6.2599e-06	0.0072065	3.9381e-05	1.4159e-05	1.109e-05	7.4656e-06	7.7779e-06	5.5486e-06	0.0024887
12	6.9707e-06	0.0069142	4.044e-05	1.183e-05	6.2268e-06	5.5451e-06	2.1244e-05	7.3649e-06	0.0020147
13	7.3523e-06	0.0081764	2.0943e-05	1.3689e-05	1.0459e-05	7.8982e-06	9.2327e-06	5.873e-06	0.0022834
	VL preac (v)
	1	2	3	4	5	6	7	8	9
1	4.9661e-06	1.6227e-05	1.5703e-05	5.0058e-06	3.9992e-05	2.0841e-05	4.8831e-05	6.4044e-05	1.5539e-05
2	4.984e-06	1.7495e-05	9.8277e-06	5.0448e-06	5.4427e-05	8.837e-06	5.4319e-05	5.7287e-05	1.3356e-05
3	3.0607e-06	1.1442e-05	1.3486e-05	7.7694e-06	2.4912e-05	1.4509e-05	4.7564e-05	2.0917e-05	1.5038e-05
4	4.1595e-06	9.0666e-06	1.4189e-05	2.3808e-05	3.1782e-05	2.1462e-05	6.399e-05	6.1752e-05	1.6627e-05
5	3.6822e-06	1.0812e-05	2.2043e-05	5.7998e-06	3.7167e-05	1.7799e-05	2.7584e-05	9.8401e-05	9.2893e-06
6	3.0097e-06	1.3171e-05	1.2559e-05	1.2011e-05	2.3186e-05	2.1559e-05	3.0486e-05	6.8262e-05	7.7347e-06
7	3.2738e-06	8.2757e-06	1.3102e-05	4.2419e-06	2.7878e-05	2.3221e-05	3.3286e-05	3.9756e-05	6.0543e-06
8	2.7102e-06	8.8505e-06	1.3187e-05	4.9732e-06	3.4838e-05	2.1301e-05	3.327e-05	7.5522e-05	8.8263e-06
9	5.3811e-06	1.2756e-05	1.0614e-05	6.4149e-06	5.5182e-05	1.6006e-05	3.6481e-05	4.2193e-05	6.7897e-06
10	3.3092e-06	8.6934e-06	1.6835e-05	4.6066e-06	1.6068e-05	1.8376e-05	5.0501e-05	5.6315e-05	2.7859e-06
11	2.7414e-06	1.1894e-05	1.6345e-05	7.3733e-06	4.1761e-05	1.4576e-05	3.9173e-05	4.3378e-05	8.3435e-06
12	3.0153e-06	1.1378e-05	1.2472e-05	7.0316e-06	0.00011526	1.3672e-05	3.3085e-05	2.8725e-05	6.0109e-06
13	6.6461e-06	8.1522e-06	8.9619e-06	1.4364e-05	3.342e-05	1.0739e-05	3.4111e-05	2.3869e-05	6.9345e-06
	TA brake (v)
	1	2	3	4	5	6	7	8	9
1	5.78796e-05	0.000104211	2.03103e-05	9.61697e-05	0.000100264	4.24593e-05	3.2657e-05	0.000192336	0.000160459
2	3.83215e-05	8.46978e-05	2.49133e-05	7.01829e-05	8.53481e-05	5.0997e-05	5.4453e-05	0.000114981	0.000122278
3	6.61565e-05	7.95067e-05	2.00492e-05	9.31088e-05	7.53954e-05	5.45995e-05	4.4433e-05	0.000164698	0.000100922
4	7.68792e-05	8.20417e-05	2.43685e-05	9.95813e-05	8.0027e-05	3.59195e-05	4.8635e-05	9.42783e-05	0.000142295
5	4.77411e-05	7.91363e-05	2.22351e-05	0.000101679	9.67701e-05	4.87774e-05	0.00013871	0.000139639	0.000130493
6	5.52165e-05	7.92979e-05	2.54089e-05	0.0001028	9.42028e-05	4.60512e-05	0.00016104	0.000162937	0.000163777
7	6.20445e-05	8.23986e-05	2.22803e-05	0.000117664	0.000113274	5.13808e-05	0.00013524	0.000141643	0.000179577
8	6.96204e-05	8.08518e-05	2.40424e-05	9.61644e-05	9.48333e-05	6.49355e-05	0.00014058	0.000125178	0.000145065
9	5.7218e-05	8.46322e-05	2.18581e-05	9.89112e-05	8.7913e-05	5.20546e-05	9.7168e-05	0.00011225	0.000118861
10	7.8964e-05	7.43381e-05	2.85032e-05	9.11772e-05	9.46371e-05	5.19595e-05	0.00013863	0.00014803	0.000140744
11	6.48017e-05	7.44103e-05	2.26939e-05	8.60048e-05	7.52577e-05	3.49184e-05	9.6917e-05	0.000194035	0.000144092
12	7.1193e-05	8.83649e-05	2.30213e-05	7.42075e-05	6.16226e-05	5.65399e-05	0.00017028	0.00012984	0.000165601
13	7.17705e-05	8.35742e-05	2.27763e-05	0.000103756	0.000108429	3.96288e-05	0.00012513	0.000148405	0.000122428
	GAM brake (v)
	1	2	3	4	5	6	7	8	9
1	0.000131978	9.16081e-05	3.46629e-05	7.06709e-05	5.0093e-05	6.47955e-05	0.000150673	8.5144e-05	0.000103452
2	0.000147787	8.54635e-05	4.47946e-05	9.55189e-05	5.01765e-05	5.45242e-05	0.000160213	7.69422e-05	0.000108113
3	0.000140443	8.76445e-05	4.25456e-05	0.00010455	5.63885e-05	5.81107e-05	0.000117159	0.000104379	8.96436e-05
4	0.000117318	0.00010034	6.02689e-05	0.000118083	4.97441e-05	9.20184e-05	0.000137925	8.30285e-05	8.18234e-05
5	0.000117644	0.00010704	5.63966e-05	9.66907e-05	4.63613e-05	0.000100442	4.9426e-05	0.000109913	0.000109887
6	0.000136104	8.30447e-05	5.80261e-05	0.000122599	6.31434e-05	8.64402e-05	6.11887e-05	8.03737e-05	0.000103481
7	0.000125705	8.90519e-05	5.46266e-05	0.000106333	5.56155e-05	4.77113e-05	8.16748e-05	7.64442e-05	0.000110938
8	0.000137141	9.24572e-05	4.95774e-05	0.00012146	6.67094e-05	5.09517e-05	6.8306e-05	9.2254e-05	8.89324e-05
9	0.000129039	9.6046e-05	5.87969e-05	0.00011743	4.91632e-05	8.31556e-05	0.000112348	9.62331e-05	8.88454e-05
10	0.000141227	9.28693e-05	5.98614e-05	9.32595e-05	5.40202e-05	6.89768e-05	7.65258e-05	0.00010014	0.000105486
11	0.000145756	8.91463e-05	5.09213e-05	9.3006e-05	4.55489e-05	7.06017e-05	8.06482e-05	0.000102645	9.42919e-05
12	0.000149826	8.72691e-05	5.5784e-05	9.77602e-05	5.00456e-05	8.264e-05	0.000103413	7.86924e-05	9.06601e-05
13	0.000133548	8.78858e-05	5.82755e-05	0.000115177	4.78744e-05	7.87668e-05	8.07299e-05	0.00010005	9.09779e-05
	GAL brake (v)
	1	2	3	4	5	6	7	8	9
1	4.92459e-05	4.09547e-05	3.50058e-05	4.38864e-05	3.37471e-05	3.28562e-05	4.9074e-05	0.000157907	3.47669e-05
2	4.96712e-05	5.5844e-05	2.81569e-05	5.9111e-05	4.51979e-05	3.21516e-05	4.60308e-05	8.9029e-05	4.39924e-05
3	5.08061e-05	4.30054e-05	3.47861e-05	5.44024e-05	3.01763e-05	2.9125e-05	5.13622e-05	9.4806e-05	2.84604e-05
4	5.72127e-05	4.38438e-05	3.06663e-05	7.04932e-05	3.41046e-05	2.85936e-05	5.00439e-05	9.02539e-05	3.43419e-05
5	5.87415e-05	4.4372e-05	3.06635e-05	6.64166e-05	3.485e-05	2.99921e-05	3.36032e-05	7.38854e-05	4.99057e-05
6	5.49324e-05	5.9907e-05	3.96322e-05	6.27701e-05	4.9041e-05	2.32106e-05	3.04137e-05	0.000104604	3.93515e-05
7	5.64758e-05	6.34191e-05	3.83133e-05	6.05619e-05	4.01941e-05	2.94929e-05	4.79407e-05	0.00010316	3.81517e-05
8	5.13355e-05	5.07768e-05	4.52468e-05	5.53163e-05	5.06267e-05	2.29176e-05	4.48497e-05	6.97177e-05	3.99319e-05
9	6.30514e-05	5.86771e-05	4.00329e-05	7.24096e-05	3.7576e-05	2.64798e-05	6.70924e-05	5.64906e-05	3.82549e-05
10	7.14926e-05	4.81641e-05	5.13073e-05	6.39176e-05	4.6652e-05	2.39653e-05	4.93944e-05	0.000109046	4.00554e-05
11	5.74451e-05	4.5988e-05	4.38245e-05	5.82958e-05	3.54953e-05	3.07586e-05	3.98215e-05	0.000104585	3.11486e-05
12	7.77992e-05	4.38938e-05	4.05052e-05	6.35526e-05	4.16644e-05	2.15771e-05	4.03142e-05	8.88146e-05	3.75085e-05
13	6.30789e-05	5.22821e-05	3.47394e-05	6.43668e-05	2.66204e-05	3.31326e-05	5.46177e-05	0.000108662	4.06107e-05
	SOL brake (v)
	1	2	3	4	5	6	7	8	9
1	6.80488e-05	4.09878e-05	2.36746e-05	3.27869e-05	3.20836e-05	3.31818e-05	6.02789e-05	2.89163e-05	6.04621e-05
2	7.69414e-05	3.42799e-05	2.12317e-05	3.95975e-05	4.15796e-05	4.43415e-05	5.5865e-05	3.44543e-05	7.47067e-05
3	0.000111614	2.7651e-05	2.43098e-05	3.65063e-05	4.0425e-05	4.36662e-05	6.22815e-05	3.44947e-05	5.63296e-05
4	8.47259e-05	2.90042e-05	2.18091e-05	5.31242e-05	3.33646e-05	4.18529e-05	6.60644e-05	3.77775e-05	6.59995e-05
5	8.99341e-05	3.32235e-05	2.08056e-05	4.71815e-05	3.34839e-05	5.92238e-05	6.78669e-05	4.53384e-05	7.64365e-05
6	0.0001071	4.21998e-05	2.58086e-05	4.42193e-05	4.60287e-05	4.06681e-05	4.63376e-05	3.53001e-05	7.20743e-05
7	0.000108267	5.65773e-05	2.43352e-05	3.82042e-05	3.99196e-05	3.97838e-05	7.22773e-05	3.42266e-05	6.26679e-05
8	9.66305e-05	4.02379e-05	2.26309e-05	4.5335e-05	4.3743e-05	4.44195e-05	6.05511e-05	3.79543e-05	6.19817e-05
9	0.000114931	3.87794e-05	2.395e-05	4.54056e-05	4.1823e-05	4.33501e-05	8.20412e-05	3.85755e-05	6.3532e-05
10	0.000139735	4.38371e-05	2.18828e-05	4.5122e-05	3.37824e-05	5.03825e-05	6.23209e-05	4.5427e-05	7.17506e-05
11	0.000113368	2.80314e-05	2.54191e-05	4.06712e-05	3.80725e-05	4.91373e-05	5.86699e-05	3.90599e-05	5.87335e-05
12	0.000105022	3.58956e-05	2.30368e-05	4.50123e-05	3.12623e-05	4.9723e-05	6.71034e-05	3.90275e-05	5.57694e-05
13	0.000111875	4.53191e-05	2.52573e-05	4.43924e-05	3.5704e-05	5.59365e-05	6.64055e-05	4.48667e-05	6.17412e-05
	VM brake (v)
	1	2	3	4	5	6	7	8	9
1	7.9683e-05	0.00265664	5.4858e-05	6.306e-05	6.449e-05	1.653e-05	6.1422e-05	2.5932e-05	0.00065879
2	7.2544e-05	0.00127	5.9963e-05	0.0001177	6.1884e-05	2.0058e-05	5.5863e-05	3.8603e-05	0.00085338
3	0.00012374	0.00056214	6.2133e-05	0.00012365	7.0037e-05	2.142e-05	6.1854e-05	3.6705e-05	0.0008222
4	0.00010783	0.0018884	6.2046e-05	0.00018361	6.2559e-05	1.8734e-05	6.7448e-05	3.7339e-05	0.00061789
5	8.9817e-05	0.00085561	6.301e-05	0.00014119	8.5095e-05	2.4493e-05	6.754e-05	3.6215e-05	0.00069062
6	0.0001045	5.6563e-05	5.9642e-05	0.00020116	7.9284e-05	1.9305e-05	7.8272e-05	3.3642e-05	0.00084205
7	0.00010918	0.0010699	7.2927e-05	0.00022502	9.2665e-05	1.8329e-05	5.6859e-05	3.2398e-05	0.00077035
8	0.00012453	0.003951	8.2096e-05	0.00017708	9.3958e-05	1.9439e-05	6.9443e-05	3.9958e-05	0.00074758
9	0.00013256	0.0049054	7.3246e-05	0.00022265	8.4678e-05	1.7973e-05	6.2389e-05	3.422e-05	0.0010794
10	0.00014683	0.0035897	7.6175e-05	0.00021324	8.5445e-05	2.692e-05	6.6716e-05	4.1872e-05	0.0007534
11	0.00015091	0.0013854	7.4014e-05	0.0002229	9.3365e-05	2.2181e-05	6.6399e-05	3.4565e-05	0.00099414
12	0.00014947	0.0028156	7.0341e-05	0.00023859	0.00011876	2.6428e-05	6.1931e-05	4.2394e-05	0.00070139
13	0.00011937	0.0011163	8.4216e-05	0.00024608	8.5544e-05	2.2533e-05	6.0889e-05	4.7487e-05	0.0011411
	VL brake (v)
	1	2	3	4	5	6	7	8	9
1	5.1198e-05	7.978e-06	1.7432e-05	3.42125e-05	0.0002865	3.3524e-05	6.2679e-05	5.7255e-05	1.831e-05
2	6.5445e-05	2.845e-05	1.8512e-05	3.23425e-05	0.00019882	3.0026e-05	6.8791e-05	6.4694e-05	1.6424e-05
3	6.6957e-05	2.8043e-05	1.9462e-05	2.8795e-05	0.00021834	3.571e-05	8.6913e-05	8.0791e-05	1.8873e-05
4	7.8492e-05	6.0638e-05	1.9029e-05	4.045e-05	0.00020894	2.3219e-05	8.0089e-05	8.3606e-05	2.2188e-05
5	7.5477e-05	3.4444e-05	2.2038e-05	3.0515e-05	0.00024325	2.8653e-05	8.7151e-05	0.00012002	2.9996e-05
6	6.4566e-05	4.9467e-05	2.1687e-05	4.1775e-05	0.00025948	2.2973e-05	9.1084e-05	8.3131e-05	2.12e-05
7	8.8594e-05	6.5246e-05	2.24e-05	4.4565e-05	0.00019366	3.0907e-05	7.0952e-05	9.1461e-05	2.7954e-05
8	8.8988e-05	8.3515e-05	2.3838e-05	3.94225e-05	0.00023094	2.7597e-05	7.5434e-05	9.6499e-05	2.3011e-05
9	7.8082e-05	7.583e-05	2.4802e-05	4.19325e-05	0.00031565	2.8252e-05	6.5138e-05	0.00011007	2.5248e-05
10	7.4986e-05	6.7525e-05	2.5053e-05	4.516e-05	0.00020744	3.4001e-05	8.5046e-05	6.8816e-05	2.2739e-05
11	7.5052e-05	0.00010082	2.3265e-05	4.72175e-05	0.00026563	2.2476e-05	7.0351e-05	7.7003e-05	2.6104e-05
12	0.000117	7.83e-05	2.08e-05	4.57e-05	0.000376	2.56e-05	8.66e-05	7.45e-05	3.71e-05
13	8.28e-05	9.22e-05	2.52e-05	4.8e-05	0.000289	2.86e-05	7.16e-05	0.000103	2.97e-05
	TA push (v)
	1	2	3	4	5	6	7	8	9
1	1.28247e-05	9.50532e-05	9.83542e-06	6.91625e-05	1.6775e-05	8.27006e-06	6.3693e-06	0.000139813	2.28128e-05
2	2.1834e-05	7.7292e-05	1.07166e-05	5.49799e-05	1.23544e-05	1.58411e-05	4.448e-06	8.84889e-05	2.62372e-05
3	7.50107e-06	6.15413e-05	1.40158e-05	7.09828e-05	1.2039e-05	1.4851e-05	7.6858e-06	8.37374e-05	1.96816e-05
4	1.49827e-05	4.71585e-05	1.19165e-05	7.71022e-05	1.56607e-05	1.04884e-05	5.7655e-06	7.99579e-05	1.82226e-05
5	6.19842e-06	2.87559e-05	1.26891e-05	5.19895e-05	1.22598e-05	1.24442e-05	1.4261e-05	0.000112116	1.90414e-05
6	2.12253e-05	5.81754e-05	1.49092e-05	7.53035e-05	1.95172e-05	2.0238e-05	1.4985e-05	7.12968e-05	2.14953e-05
7	1.95042e-05	1.76714e-05	1.07271e-05	4.52014e-05	1.23714e-05	1.63443e-05	1.5589e-05	7.53645e-05	2.40741e-05
8	1.85226e-05	3.79245e-05	1.37584e-05	4.8352e-05	1.65732e-05	1.4933e-05	1.0507e-05	8.38916e-05	2.05879e-05
9	1.45153e-05	6.77229e-05	1.51852e-05	7.29919e-05	1.55866e-05	1.27451e-05	1.3367e-05	6.04558e-05	2.58928e-05
10	1.27494e-05	7.26702e-05	1.54405e-05	5.64516e-05	1.69226e-05	9.5009e-06	1.2616e-05	7.08258e-05	2.17718e-05
11	1.45304e-05	2.74114e-05	1.51752e-05	3.21489e-05	1.76657e-05	1.32034e-05	9.3047e-06	5.71132e-05	2.15775e-05
12	1.23069e-05	6.02273e-05	1.37298e-05	5.46602e-05	1.867e-05	1.15503e-05	1.2481e-05	7.44214e-05	3.12408e-05
13	1.52321e-05	1.22259e-05	1.58821e-05	4.37628e-05	1.70386e-05	1.51412e-05	1.6002e-05	3.65974e-05	3.2836e-05
	GAM push (v)
	1	2	3	4	5	6	7	8	9
1	5.09685e-05	3.03468e-05	1.77806e-05	2.59694e-05	1.04594e-05	6.6783e-05	4.61801e-05	3.71556e-05	6.81393e-05
2	6.99877e-05	4.98815e-05	2.062e-05	4.22401e-05	7.24042e-06	5.08023e-05	3.37651e-05	6.8572e-05	8.9984e-05
3	2.85367e-05	4.20404e-05	2.45906e-05	3.69614e-05	1.14187e-05	7.34052e-05	2.94752e-05	6.4196e-05	8.21325e-05
4	4.85818e-05	5.44211e-05	1.34001e-05	2.23848e-05	1.32492e-05	8.9576e-05	4.93583e-05	3.63626e-05	8.6625e-05
5	4.7258e-05	6.9995e-05	2.11752e-05	4.18194e-05	1.99682e-05	8.69471e-05	9.40708e-05	4.80799e-05	8.80993e-05
6	4.11409e-05	3.61917e-05	1.36671e-05	3.70292e-05	1.35842e-05	7.97198e-05	7.58826e-05	5.9613e-05	7.97278e-05
7	3.00149e-05	4.04088e-05	1.97667e-05	3.66673e-05	2.25436e-05	7.00746e-05	5.72777e-05	4.59611e-05	7.39221e-05
8	3.71484e-05	6.25978e-05	1.78544e-05	1.91192e-05	1.46502e-05	9.26338e-05	5.93173e-05	4.17422e-05	7.04268e-05
9	2.26375e-05	5.45314e-05	2.01072e-05	3.23932e-05	1.13724e-05	5.14868e-05	3.07709e-05	4.98956e-05	6.95249e-05
10	4.3537e-05	5.04144e-05	2.29814e-05	5.95544e-05	3.29247e-05	4.00248e-05	5.3423e-05	4.2227e-05	9.40002e-05
11	3.14333e-05	6.23456e-05	2.38888e-05	3.1232e-05	2.45456e-05	7.09039e-05	7.41836e-05	6.39278e-05	9.66797e-05
12	3.36464e-05	4.32566e-05	1.8969e-05	3.95458e-05	2.05053e-05	7.02652e-05	4.14102e-05	7.90166e-05	0.000106591
13	3.53883e-05	6.29744e-05	2.21958e-05	3.65495e-05	2.82645e-05	7.77355e-05	5.88157e-05	5.78952e-05	5.35194e-05
	GAL push (v)
	1	2	3	4	5	6	7	8	9
1	2.97235e-05	1.47508e-05	9.31352e-06	8.97984e-06	2.84494e-05	1.39389e-05	1.18858e-05	3.5715e-05	3.82081e-05
2	2.58275e-05	1.44235e-05	1.27e-05	1.57031e-05	1.10192e-05	1.38005e-05	9.51483e-06	4.66091e-05	1.97107e-05
3	1.52353e-05	2.2108e-05	1.06768e-05	1.54634e-05	1.11032e-05	1.79694e-05	1.52059e-05	6.77051e-05	2.79188e-05
4	1.47204e-05	1.79565e-05	9.22249e-06	1.33656e-05	1.28083e-05	1.84679e-05	1.19015e-05	2.91182e-05	2.52556e-05
5	1.58748e-05	2.47454e-05	1.25252e-05	2.61063e-05	1.08997e-05	2.38601e-05	1.80162e-05	3.30663e-05	3.84109e-05
6	3.69178e-05	2.03462e-05	7.84589e-06	1.2067e-05	1.44421e-05	2.9224e-05	2.16364e-05	4.05598e-05	3.60541e-05
7	1.42757e-05	1.54767e-05	1.14448e-05	1.21186e-05	1.17827e-05	2.22092e-05	1.66303e-05	3.53159e-05	1.53353e-05
8	2.38069e-05	2.64624e-05	9.81964e-06	1.6215e-05	9.54575e-06	3.01889e-05	1.91019e-05	1.55899e-05	1.88198e-05
9	2.43503e-05	2.59673e-05	1.36568e-05	1.91124e-05	1.13985e-05	1.78672e-05	2.26341e-05	1.65082e-05	3.51293e-05
10	2.97659e-05	2.75448e-05	1.13038e-05	2.57988e-05	1.71931e-05	1.46487e-05	2.00119e-05	4.59386e-05	2.48418e-05
11	1.7508e-05	3.98057e-05	1.37693e-05	1.47087e-05	1.29761e-05	2.05499e-05	2.91542e-05	4.2756e-05	1.95268e-05
12	1.68405e-05	1.79953e-05	1.0855e-05	2.05468e-05	1.05909e-05	2.83524e-05	1.17741e-05	4.14533e-05	2.60425e-05
13	3.01785e-05	2.2364e-05	1.06257e-05	2.72223e-05	1.73785e-05	2.20215e-05	2.64548e-05	2.33642e-05	1.75219e-05
	SOL push (v)
	1	2	3	4	5	6	7	8	9
1	5.22975e-05	2.06457e-05	0.000219805	9.7034e-06	1.37657e-05	2.98724e-05	0.000210316	1.14648e-05	0.000493886
2	4.56418e-05	2.49768e-05	0.000184898	1.25311e-05	9.52508e-06	3.2542e-05	0.000156369	1.38662e-05	0.000568886
3	2.83272e-05	2.73184e-05	0.000155577	1.169e-05	1.12717e-05	3.59719e-05	0.000448446	2.12122e-05	0.000544624
4	3.37143e-05	2.31763e-05	0.000125229	1.0565e-05	1.36033e-05	4.74996e-05	0.000346372	1.52185e-05	0.000582028
5	2.6336e-05	4.01853e-05	9.89735e-05	1.69033e-05	1.26759e-05	5.20769e-05	0.000668271	1.46658e-05	0.000295969
6	5.40973e-05	3.04022e-05	0.000175057	1.34972e-05	1.47964e-05	7.49586e-05	0.000913233	1.35282e-05	0.000620059
7	2.05711e-05	2.00372e-05	0.000115591	1.04362e-05	1.86423e-05	4.18756e-05	0.000796981	1.55311e-05	0.000335922
8	4.5851e-05	4.19555e-05	0.000116882	1.04495e-05	1.6995e-05	7.17035e-05	0.000628496	1.0995e-05	0.000532229
9	3.67612e-05	2.8276e-05	0.000138219	9.38207e-06	1.50969e-05	3.59477e-05	0.00053719	1.25506e-05	0.000499019
10	7.05766e-05	2.74561e-05	0.000248543	2.08357e-05	1.79016e-05	3.10929e-05	0.000517318	2.5275e-05	0.000241676
11	3.96806e-05	4.0062e-05	0.000158913	1.94904e-05	1.72013e-05	5.00035e-05	0.000709475	1.33631e-05	0.000338824
12	3.17082e-05	2.56791e-05	0.000367065	1.23337e-05	2.11352e-05	4.62149e-05	0.000485121	1.39466e-05	0.000491732
13	4.57521e-05	2.82665e-05	0.000170397	1.60216e-05	1.80532e-05	5.6822e-05	0.000778752	9.75038e-06	0.000367265
	VM push (v)
	1	2	3	4	5	6	7	8	9
1	7.9958e-06	5.5563e-05	6.7791e-06	3.5286e-06	8.1099e-06	5.3223e-06	4.2092e-06	2.9969e-06	0.00049909
2	5.7959e-06	5.4696e-05	1.2485e-05	4.1591e-06	8.8574e-06	3.5721e-06	3.2671e-06	5.0511e-06	0.00045015
3	5.3912e-06	0.00021138	1.1778e-05	5.7185e-06	9.6635e-06	3.2265e-06	3.3371e-06	2.8564e-06	0.00028472
4	7.3415e-06	0.0015514	1.2741e-05	8.8944e-06	6.1475e-06	3.1031e-06	3.2419e-06	1.8533e-06	0.00033013
5	7.8184e-06	5.5306e-05	2.8285e-05	7.1203e-06	9.9883e-06	3.5453e-06	3.8501e-06	1.8047e-06	0.00045281
6	5.3016e-06	0.0013723	1.5481e-05	5.7178e-06	1.0149e-05	3.4866e-06	4.1215e-06	2.1828e-06	0.00032223
7	3.9172e-06	0.0013415	2.0161e-05	8.8384e-06	9.0541e-06	4.4801e-06	4.5374e-06	2.0764e-06	0.00026461
8	6.7924e-06	0.0042902	2.2645e-05	1.0697e-05	1.422e-05	7.2464e-06	3.8685e-06	1.7999e-06	0.00035675
9	3.3667e-06	0.004723	2.4479e-05	8.7948e-06	1.2909e-05	3.5866e-06	1.876e-06	2.4992e-06	0.00019119
10	6.867e-06	0.0037285	3.1003e-05	7.008e-06	5.0467e-06	3.0055e-06	3.7189e-06	1.8677e-06	0.00025313
11	5.1963e-06	6.0649e-05	2.4869e-05	2.5101e-05	1.1405e-05	3.4042e-06	4.4072e-06	1.7143e-06	0.00021632
12	7.0676e-06	0.002096	1.9685e-05	2.0393e-05	7.729e-06	3.3906e-06	3.4551e-06	2.383e-06	0.00044917
13	5.2459e-06	0.00036659	3.61e-05	8.9371e-06	6.863e-06	5.0695e-06	5.0808e-06	3.3464e-06	0.00022569
	VL push (v)
	1	2	3	4	5	6	7	8	9
1	8.9145e-06	4.5716e-06	3.5422e-06	3.3079e-06	3.2189e-05	1.4413e-05	1.8685e-05	4.6377e-06	2.0341e-05
2	5.1955e-06	6.1408e-06	5.3262e-06	6.6223e-06	3.0857e-05	1.6626e-05	1.9155e-05	5.0907e-06	1.7077e-05
3	6.1399e-06	5.7359e-06	7.0941e-06	4.3625e-06	6.9507e-05	2.2463e-05	2.1348e-05	7.6256e-06	1.5972e-05
4	8.8361e-06	8.7983e-06	5.8537e-06	7.609e-06	8.5694e-05	1.6081e-05	1.8665e-05	6.8506e-06	1.5218e-05
5	8.7796e-06	5.2294e-06	8.2151e-06	5.9808e-06	5.8577e-05	1.8076e-05	2.5087e-05	6.9689e-06	1.6147e-05
6	6.1783e-06	7.3019e-06	6.1489e-06	6.0497e-06	7.9476e-05	1.9983e-05	2.4492e-05	8.3052e-06	1.4066e-05
7	4.1267e-06	4.9999e-06	7.236e-06	5.2248e-06	6.9983e-05	1.3787e-05	2.4058e-05	1.0144e-05	1.1602e-05
8	7.0384e-06	1.0847e-05	8.5675e-06	5.211e-06	0.0005397	2.0747e-05	2.512e-05	1.0852e-05	1.3222e-05
9	3.5069e-06	1.0125e-05	8.9786e-06	4.1018e-06	0.00017471	1.6799e-05	1.8466e-05	1.1699e-05	1.3291e-05
10	6.2389e-06	9.9064e-06	8.1593e-06	3.2281e-06	0.00021521	2.1367e-05	1.3245e-05	8.3714e-06	9.0833e-06
11	5.906e-06	1.59e-05	8.855e-06	4.999e-06	8.5358e-05	1.2352e-05	2.1976e-05	8.4251e-06	9.5917e-06
12	6.3213e-06	7.5708e-06	7.8908e-06	6.6988e-06	0.00015023	1.9006e-05	1.73e-05	6.3407e-06	1.3067e-05
13	4.9846e-06	1.9333e-05	6.9162e-06	5.3689e-06	0.00012798	1.6257e-05	2.7404e-05	7.0824e-06	1.2315e-05

## Sheet: RLDstab 60BW
RLDstab
60BW
participant number	1	2	3	4	5	6	7	8	9
IPF (N)	1152.52	1132.88	1223.6	889.559	1308.1	1291.68	1212.7	1988.08	1336.49
APF (N)	1304.02	1467.16	1755.41	1170.42	1331.08	1306.89	1445.03	1739.47	1495.09
Pressure (v)	0.244	0.245	0.246	0.241	0.246	0.244	0.245	0.249	0.248
Tcontact (s)	0.217025	0.281512	0.259098	0.286708	0.227074	0.253395	0.237045	0.227905	0.237881
Tflight (s)	0.136147	0.0903171	0.106268	0.0720001	0.0907076	0.092814	0.101045	0.128786	0.125334
Tpush (s)	0.11922	0.161829	0.157781	0.187025	0.152049	0.147465	0.1455	0.151119	0.151643
LR (N/s)	36356.2	35086.2	61985.2	45781.8	67567.3	55287.9	44622.5	45961.4	69091
Fmean brake (N)	427.776	879.792	539.865	720.472	579.568	701.356	523.623	623.217	704.834
Fmean push (N)	1384.35	2235.47	1999.12	1783.72	1632.52	1283.34	1282.5	1446.73	1815.01
TA preac (v)	9.51873e-05	5.74549e-05	5.28877e-05	7.13852e-05	0.000130893	4.25862e-05	6.46874e-05	0.000192371	3.82759e-05
GAM preac (v)	3.57793e-05	8.18388e-05	1.47779e-05	1.00408e-05	1.62588e-05	3.88972e-05	1.4288e-05	9.36201e-06	1.3059e-05
GAL preac (v)	1.41197e-05	8.22737e-05	2.96932e-06	6.67903e-06	1.44179e-05	2.21671e-05	1.83953e-05	1.43971e-05	7.50849e-06
SOL preac (v)	1.402e-05	1.14921e-05	1.03685e-05	9.37169e-06	2.01428e-05	1.09555e-05	1.20936e-05	1.52028e-05	1.31743e-05
VM preac (v)	1.05613e-05	9.59312e-06	4.99093e-05	1.28903e-05	1.56328e-05	8.62043e-06	9.22375e-06	8.19993e-06	9.01712e-05
VL preac (v)	7.85784e-06	9.05727e-06	7.21635e-06	9.06676e-06	1.20743e-05	3.69675e-05	4.63285e-05	3.20442e-05	5.71324e-06
TA brake (v)	7.33379e-05	7.82768e-05	2.57567e-05	8.74148e-05	0.000101639	3.89865e-05	7.18108e-05	0.00012274	4.64914e-05
GAM brake (v)	0.000139418	7.5707e-05	5.96787e-05	9.10416e-05	6.11402e-05	8.84527e-05	0.000121132	9.30195e-05	9.74871e-05
GAL brake (v)	6.41666e-05	5.15829e-05	3.71724e-05	5.702e-05	4.2507e-05	3.0332e-05	5.25858e-05	0.000107344	3.97502e-05
SOL brake (v)	0.000181286	4.47761e-05	2.49902e-05	4.09445e-05	4.33792e-05	5.5766e-05	6.91892e-05	4.54263e-05	6.8132e-05
VM brake (v)	0.000120578	0.000668847	8.33741e-05	9.65989e-05	9.77159e-05	2.9948e-05	6.1847e-05	4.31307e-05	0.000217166
VL brake (v)	6.49821e-05	6.41515e-05	1.22369e-05	3.12178e-05	4.02941e-06	3.43419e-05	6.42769e-05	0.000100886	3.06991e-05
TA push (v)	1.74194e-05	4.58428e-05	2.1862e-05	4.85899e-05	2.27496e-05	1.92796e-05	8.19973e-05	8.51207e-05	4.67787e-05
GAM push (v)	4.75401e-05	5.02663e-05	2.61988e-05	4.90493e-05	2.43994e-05	6.74233e-05	4.10647e-05	6.46067e-05	9.65097e-05
GAL push (v)	2.75242e-05	2.5942e-05	3.3958e-06	3.3254e-05	1.98225e-05	2.0396e-05	1.61876e-05	6.23775e-05	2.8535e-05
SOL push (v)	4.77726e-05	3.50296e-05	0.000346052	2.48194e-05	1.88162e-05	3.75745e-05	0.000485488	1.94423e-05	0.00075276
VM push (v)	5.68613e-06	7.11592e-06	1.16006e-05	1.61404e-05	1.79275e-05	4.36586e-06	6.07874e-06	3.41533e-06	3.83911e-05
VL push (v)	4.57708e-06	4.51822e-06	8.24243e-06	5.02102e-06	8.41097e-06	1.93751e-05	2.01537e-05	7.75236e-06	9.73143e-06

## Sheet: INITref 80BW
INITref
80BW
participant number	1	2	3	4	5	6	7	8	9
IPF (N)	1014.04	1175.92	1170.48	999.819	1077.78	1228.65	1323.14	2019.08	1343.52
APF (N)	1290.6	1356.03	1605.12	1010.14	1162.83	1257.18	1484.74	1806	1499.57
Pressure (v)	0.245	0.245	0.247	0.24	0.243	0.245	0.247	0.25	0.249
Tcontact (s)	0.217191	0.278244	0.264239	0.296269	0.251163	0.29122	0.232878	0.224098	0.245903
Tflight (s)	0.133953	0.0958537	0.0941907	0.0662196	0.0996048	0.072439	0.118854	0.142586	0.120244
Tpush (s)	0.112191	0.156975	0.157143	0.281683	0.190396	0.163195	0.120317	0.116732	0.129175
LR (N/s)	38793.8	30006.8	58170.5	50922	55501.9	57472.8	58489.1	115665	72459.8
Fmean brake (N)	523.177	924.771	639.047	992.111	833.064	1019.77	779.584	885.706	873.791
Fmean push (N)	602.725	2000.44	1788.32	1493.21	1001.22	1873.55	832.552	1192.15	1166.93
TA preac (v)	8.87335e-05	0.000106219	4.87795e-05	0.000118685	0.000115141	0.000115114	0.000201752	0.000204487	6.15958e-05
GAM preac (v)	4.47524e-05	7.73546e-05	2.78259e-05	1.22976e-05	1.51167e-05	6.32058e-05	2.53434e-05	1.12799e-05	1.30785e-05
GAL preac (v)	1.02469e-05	5.29781e-05	2.4394e-06	3.23123e-05	1.35734e-05	1.52663e-05	1.57104e-05	9.79505e-06	7.29903e-06
SOL preac (v)	1.25195e-05	1.12529e-05	1.06335e-05	9.42564e-06	1.64631e-05	1.74847e-05	1.72149e-05	1.54212e-05	1.304e-05
VM preac (v)	7.5398e-06	4.64395e-06	2.03339e-05	1.46012e-05	1.457e-05	1.21111e-05	9.49053e-06	1.28271e-05	1.99573e-05
VL preac (v)	4.00932e-05	1.48687e-05	6.29766e-06	7.10959e-06	1.72737e-05	4.86791e-06	1.78782e-05	4.05937e-05	5.58261e-06
TA brake (v)	7.20604e-05	8.93309e-05	2.82367e-05	7.87986e-05	0.000133387	5.66598e-05	6.65492e-05	7.78391e-05	5.14358e-05
GAM brake (v)	0.00014031	8.90553e-05	7.77009e-05	8.27859e-05	5.50243e-05	5.35147e-05	7.75358e-05	9.67551e-05	0.000104047
GAL brake (v)	6.64654e-05	5.72096e-05	4.41027e-06	9.09683e-05	4.18476e-05	2.73905e-05	4.91417e-05	0.000138661	4.47125e-05
SOL brake (v)	0.00012487	5.65726e-05	2.50014e-05	3.94276e-05	3.53445e-05	4.72585e-05	6.57949e-05	3.39682e-05	7.03202e-05
VM brake (v)	3.35365e-06	3.98315e-06	8.11363e-05	0.000198603	0.000169383	2.80819e-05	7.80272e-05	6.86647e-05	0.000117685
VL brake (v)	7.45682e-05	6.65776e-05	1.2809e-05	0.000174755	9.55827e-05	2.69016e-05	4.3753e-05	0.000118253	4.49657e-05
TA push (v)	1.7928e-05	4.24776e-05	2.06046e-05	3.07209e-05	3.11689e-05	1.387e-05	8.06943e-05	3.80739e-05	5.12831e-05
GAM push (v)	4.82663e-05	6.43995e-05	3.65023e-05	5.23484e-05	2.54617e-05	6.14193e-05	1.72149e-05	1.54212e-05	8.13093e-05
GAL push (v)	2.83491e-05	4.14803e-05	2.83619e-06	5.06394e-05	2.05807e-05	2.20123e-05	2.62925e-05	9.74558e-05	2.8156e-05
SOL push (v)	5.27318e-05	4.29436e-05	1.13601e-05	2.78056e-05	1.77669e-05	4.12498e-05	0.000688738	0.000465983	2.83835e-05
VM push (v)	2.74457e-05	5.32243e-06	1.50655e-05	4.43045e-05	7.95175e-06	5.73917e-06	4.96603e-06	7.50247e-06	2.68557e-05
VL push (v)	0.000170125	1.5243e-05	1.11285e-05	3.63409e-05	1.11535e-05	1.03231e-05	3.1244e-06	0.000185746	1.5642e-05

## Sheet: INITstab 80BW
INITstab
80BW
participant number	1	2	3	4	5	6	7	8	9
IPF (N)	899.583	1248.97	1223.34	959.03	1456.04	1339.34	1360.5	2160.66	1625.58
APF (N)	1255.18	1438.47	1623.54	1040.32	1247.82	1298.78	1541.55	1835.39	1617.07
Pressure (v)	0.245	0.245	0.247	0.24	0.243	0.245	0.247	0.25	0.249
Tcontact (s)	0.220143	0.272225	0.263929	0.305147	0.229072	0.2885	0.230262	0.224572	0.22522
Tflight (s)	0.129715	0.10405	0.0998811	0.0517074	0.128524	0.078325	0.12319	0.140715	0.138391
Tpush (s)	0.115786	0.168275	0.158262	0.262318	0.183238	0.163725	0.122786	0.12331	0.117976
LR (N/s)	27242.7	34367.3	59983.9	47743.1	70072.9	60986.6	63084.5	123055	87368.5
Fmean brake (N)	481.648	814.381	624.207	877.617	737.888	1006.33	703.355	786.994	804.96
Fmean push (N)	649.604	2017.3	1890.46	1539.1	1038.23	1921.74	903.588	1191.27	891.37
TA preac (v)	0.000101441	6.16176e-05	4.41364e-05	0.000111426	0.000122709	0.000120763	0.00022667	0.000149972	8.72138e-05
GAM preac (v)	4.72137e-05	5.2987e-05	2.96565e-05	1.22084e-05	1.45867e-05	4.4812e-05	2.19942e-05	1.03417e-05	1.52915e-05
GAL preac (v)	1.39898e-05	5.38036e-05	2.23865e-06	3.74598e-05	1.37585e-05	1.64931e-05	1.63392e-05	9.29234e-06	9.27008e-06
SOL preac (v)	1.42444e-05	1.23287e-05	9.18903e-06	1.03169e-05	1.61682e-05	2.09861e-05	1.98901e-05	1.52981e-05	1.54582e-05
VM preac (v)	7.55728e-06	3.09551e-06	2.19852e-05	1.2765e-05	1.29433e-05	8.65205e-06	7.02815e-06	1.13238e-05	3.47322e-05
VL preac (v)	2.66703e-05	1.29354e-05	9.0425e-06	8.51627e-06	2.27383e-05	3.3777e-06	1.8881e-05	3.47487e-05	8.93503e-06
TA brake (v)	6.56276e-05	8.131e-05	2.8514e-05	7.73759e-05	0.000121002	5.10971e-05	7.02327e-05	5.491e-05	5.69546e-05
GAM brake (v)	0.000135903	7.87764e-05	6.54401e-05	8.46566e-05	5.79897e-05	4.79068e-05	8.98747e-05	8.99912e-05	0.000107802
GAL brake (v)	6.12607e-05	5.21854e-05	4.72388e-06	8.71601e-05	4.34324e-05	2.62368e-05	5.07335e-05	0.000125704	4.57501e-05
SOL brake (v)	0.000120042	5.38055e-05	2.26235e-05	3.90053e-05	3.8285e-05	4.83776e-05	6.90376e-05	3.86518e-05	6.79098e-05
VM brake (v)	3.21768e-06	3.73992e-06	7.86391e-05	0.000181809	0.000177056	2.87738e-05	8.19253e-05	6.38138e-05	0.000115702
VL brake (v)	7.0902e-05	7.05484e-05	1.75536e-05	0.000174205	9.98952e-05	2.84901e-05	4.36618e-05	0.000110462	4.67329e-05
TA push (v)	1.727e-05	4.33863e-05	2.03495e-05	2.93986e-05	4.14868e-05	1.28356e-05	9.20695e-05	3.44202e-05	5.21162e-05
GAM push (v)	4.12628e-05	5.93464e-05	3.21153e-05	4.77397e-05	2.81131e-05	5.70545e-05	1.98901e-05	1.52981e-05	7.74186e-05
GAL push (v)	2.40338e-05	3.58359e-05	3.09428e-06	4.36341e-05	2.35314e-05	1.98745e-05	2.44466e-05	5.63362e-05	2.68934e-05
SOL push (v)	4.64791e-05	2.90043e-05	1.01565e-05	2.40665e-05	1.92411e-05	4.03424e-05	0.00077395	0.000409406	2.10422e-05
VM push (v)	2.54468e-05	4.06883e-06	2.60931e-05	3.1153e-05	8.2616e-06	5.87529e-06	3.41519e-06	5.06749e-06	1.85422e-05
VL push (v)	0.000118809	1.14575e-05	1.37677e-05	2.77807e-05	1.34741e-05	6.7418e-06	2.72281e-06	0.000176625	2.52673e-05

## Sheet: UNWtr 80BW
UNWtr
80BW
	IPF (N)
stride number	1	2	3	4	5	6	7	8	9
1	1175.32	1269.63	1166.48	878.953	1696.36	1487	1606.95	2121.07	1512.51
2	1287.74	1216.9	1155.49	878.362	1540.75	1451.61	1581.52	2246.3	1285.51
3	1196.35	1459.2	1070.67	784.622	1595.58	1577.6	1621.55	2107.28	1603.21
4	1313.12	1458.68	1209.9	952.45	1446.75	1633.61	1500.69	2151.16	1609.64
5	1454.17	1651.47	1417.04	1020.71	1500.47	1653.19	1518.64	2272.1	1653.96
6	602.287	1632.62	1514.08	962.546	1560.58	1288.39	1456.03	2228.03	1518.38
7	1395.1	605.807	1259.13	890.591	1465.18	1245.28	522.742	2351.95	1403.95
8	737.501	596.334	1322.9	1001.07	1551.22	1404.59	1517.51	2157.72	1398.37
9
10
11
12
13
	APF (N)
	1	2	3	4	5	6	7	8	9
1	1184.46	1523.79	1628.61	1053.14	1256.46	1225.13	1381.71	1768.19	1550.98
2	1134.91	1420.03	1577.11	1070.18	1373.62	1359.28	1421.18	1823.27	1109.44
3	1167.9	1478.83	1628.48	1043.01	1221.94	1305.2	1353.74	1760.44	1462.63
4	1174.03	1502.64	1555.73	1032.79	1266.53	1292.61	1312.92	1895.6	1529.33
5	1270.94	1417.34	1586.42	1019.84	1289.46	1340.48	1227.12	1469.22	1478.6
6	1245.49	1517.69	1581.25	978.078	1325.84	1219.15	1301.73	1670.27	1422.55
7	1184.45	1492.8	1530.8	987.754	1229.96	1147.41	1291.21	1583.17	1440.04
8	1193.14	1505.79	1416.04	957.321	1287.66	1121.7	1271.42	1516.62	1381.19
9
10
11
12
13
	Pressure (v)
	1	2	3	4	5	6	7	8	9
1	0.293	0.257	0.246	0.252	0.252	0.271	0.311	0.259	0.254
2	0.334	0.273	0.261	0.278	0.26	0.293	0.362	0.275	0.268
3	0.381	0.358	0.281	0.304	0.282	0.328	0.418	0.294	0.301
4	0.466	0.455	0.324	0.337	0.309	0.386	0.524	0.321	0.353
5	0.591	0.631	0.374	0.415	0.36	0.485	0.675	0.387	0.427
6	0.742	0.799	0.478	0.539	0.443	0.61	0.834	0.477	0.56
7	0.936	0.96	0.62	0.701	0.551	0.771	0.945	0.626	0.741
8	1.142	1.158	0.834	0.887	0.699	0.945	1.155	0.831	0.962
9
10
11
12
13
	Tcontact (s)
	1	2	3	4	5	6	7	8	9
1	0.222	0.267	0.293	0.282	0.228	0.272	0.226	0.226	0.223
2	0.226	0.262	0.274	0.287	0.229	0.264	0.23	0.227	0.22
3	0.232	0.236	0.285	0.294	0.228	0.269	0.229	0.225	0.226
4	0.195	0.23	0.231	0.287	0.229	0.323	0.232	0.227	0.221
5	0.191	0.227	0.228	0.28	0.229	0.279	0.227	0.225	0.221
6	0.199	0.251	0.228	0.266	0.229	0.263	0.226	0.22	0.221
7	0.199	0.224	0.233	0.32	0.227	0.265	0.219	0.217	0.221
8	0.188	0.222	0.229	0.289	0.227	0.231	0.191	0.193	0.22
9
10
11
12
13
	Tflight (s)
	1	2	3	4	5	6	7	8	9
1	0.124	0.117	0.071	0.073	0.137	0.095	0.129	0.134	0.147
2	0.12	0.107	0.092	0.072	0.138	0.105	0.131	0.137	0.141
3	0.11	0.132	0.079	0.075	0.132	0.1	0.127	0.136	0.135
4	0.156	0.133	0.131	0.077	0.135	0.048	0.126	0.144	0.139
5	0.171	0.143	0.139	0.082	0.147	0.091	0.135	0.123	0.147
6	0.168	0.15	0.144	0.109	0.156	0.104	0.155	0.147	0.15
7	0.182	0.169	0.151	0.07	0.157	0.106	0.164	0.162	0.158
8	0.197	0.193	0.159	0.117	0.166	0.123	0.16	0.179	0.174
9
10
11
12
13
	Tpush (s)
	1	2	3	4	5	6	7	8	9
1	0.122	0.153	0.185	0.156001	0.127	0.149	0.131	0.126	0.116
2	0.134	0.155	0.166	0.158	0.12	0.148	0.129	0.126	0.120001
3	0.134	0.14	0.176	0.157	0.126	0.155	0.133	0.119	0.118
4	0.105	0.143	0.129	0.15	0.119	0.215	0.132	0.127	0.121
5	0.103	0.136	0.128	0.15	0.114	0.166	0.128	0.131	0.115
6	0.0930002	0.143	0.127	0.143	0.12	0.142	0.125	0.126	0.121
7	0.0990002	0.11	0.124	0.192	0.113	0.141	0.103	0.131	0.108
8	0.0950002	0.108	0.124	0.161	0.12	0.123	0.121	0.102	0.113
9
10
11
12
13
	LR (N/s)
	1	2	3	4	5	6	7	8	9
1	20953.5	38691.4	54617	43759.5	81394.5	68381.5	78743.1	116530	78388.3
2	24574	30166.6	44726.7	43839.2	72315.8	70163.4	78522.3	129406	65533.7
3	43728.6	31600.5	50572.5	39302.7	76239.9	70455.2	80589.2	101702	90276.3
4	51305.5	28155.5	49455.2	45162.5	66202	72097.6	69824.4	124772	89449.2
5	25439.3	35664.3	65786	52539.7	66444.5	77586	66888.5	111314	82609.3
6	16474.1	30002.5	74350.9	47171	77011.2	52601.3	63540.5	120658	78389.7
7	21223.4	31278	63838.5	42085.3	62212.2	50303.6	29775.9	128608	68448.5
8	21845.3	29852.1	63987.1	49510.9	67728.4	64275	27749.1	94899.2	71869
9
10
11
12
13
	Fmean brake (N)
	1	2	3	4	5	6	7	8	9
1	406	823	667	863	587	979	526	742	777
2	359	812	671	860	677	834	595	777	780
3	443	660	644	988	582	856	535	922	793
4	367	494	590	1007	693	703	587	744	633
5	322	631	582	898	819	852	580	666	779
6	432	645	631	722	699	838	584	645	611
7	379	682	668	748	760	844	642	514	823
8	304	778	673	779	636	626	323	606	673
9
10
11
12
13
	Fmean push (N)
	1	2	3	4	5	6	7	8	9
1	725	1943	2627	1425	981	1483	1140	1239	873
2	953	1955	2014	1427	822	1528	1063	1235	861
3	876	1548	2316	1284	912	1681	1090	1013	853
4	516	1637	1142	1167	739	3842	1025	1238	933
5	480	1331	1111	1224	646	1947	863	1220	760
6	342	1480	1020	1059	768	1262	849	1203	895
7	396	709	941	2115	616	1173	517	1313	595
8	365	641	836	1319	738	816	756	626	689
9
10
11
12
13
	TA preac (v)
	1	2	3	4	5	6	7	8	9
1	4.71722e-05	8.31183e-05	4.68743e-05	0.000137588	0.000129631	8.2516e-05	0.00020441	0.000120731	0.000209584
2	7.53383e-05	6.75037e-05	5.54935e-05	0.000227967	8.82657e-05	8.77578e-05	0.00027653	9.73039e-05	0.000212708
3	8.88554e-05	5.44184e-05	3.40211e-05	5.62824e-05	9.42189e-05	0.0001146	0.00017819	0.000113837	0.000127521
4	6.716e-05	5.25562e-05	5.20789e-05	8.73043e-05	0.000110054	9.09265e-05	0.00015248	0.000125412	0.000171211
5	4.91338e-05	6.38004e-05	3.42178e-05	0.000100892	0.000147963	0.000108627	0.00014812	0.000132531	0.000156456
6	3.73838e-05	5.79376e-05	5.87419e-05	0.000105225	0.000161573	9.11304e-05	0.00011087	9.66581e-05	0.000205226
7	4.03343e-05	6.27013e-05	5.5453e-05	5.69817e-05	0.000110291	0.00013258	2.3047e-05	0.000159493	0.000185927
8	0.000113782	3.4419e-05	8.8291e-05	0.000101403	0.000163237	0.000112085	1.3252e-05	8.2849e-05	0.000146416
9
10
11
12
13
	GAM preac (v)
	1	2	3	4	5	6	7	8	9
1	6.92043e-05	4.82199e-05	2.01532e-05	1.06583e-05	1.63908e-05	1.14261e-05	1.77462e-05	9.76506e-06	9.09607e-06
2	0.000152318	5.39203e-05	3.04411e-05	1.71562e-05	1.35592e-05	1.89648e-05	3.58537e-05	8.63721e-06	9.84304e-06
3	7.74406e-05	8.26943e-05	2.86175e-05	1.53649e-05	1.04689e-05	1.54066e-05	2.08512e-05	1.06272e-05	2.17096e-05
4	1.05488e-05	6.43425e-05	4.46378e-05	7.2804e-06	1.19014e-05	1.56256e-05	2.01944e-05	1.00736e-05	1.23626e-05
5	4.90557e-05	0.000101962	4.27785e-05	1.31656e-05	1.14525e-05	9.14085e-06	1.81235e-05	1.3287e-05	1.68459e-05
6	7.32815e-06	0.000137223	4.17018e-05	1.83071e-05	2.38005e-05	1.06099e-05	2.17403e-05	8.86474e-06	1.26928e-05
7	1.06026e-05	9.84569e-05	2.37809e-05	1.28574e-05	1.00504e-05	1.58755e-05	2.80388e-05	8.4326e-06	9.83736e-06
8	3.36332e-05	7.94496e-05	4.48913e-05	2.18888e-05	1.0188e-05	1.99488e-05	2.2644e-05	9.5758e-06	1.40556e-05
9
10
11
12
13
	GAL preac (v)
	1	2	3	4	5	6	7	8	9
1	8.0029e-06	3.01106e-05	1.37106e-05	4.81784e-05	1.86444e-05	2.23511e-05	1.22268e-05	1.02933e-05	9.00337e-06
2	1.4879e-05	7.1802e-05	2.55299e-05	3.54725e-05	1.21067e-05	1.53014e-05	2.84032e-05	6.29558e-06	7.01377e-06
3	1.60816e-05	2.93573e-05	1.22335e-05	4.01123e-05	8.15877e-06	2.00594e-05	1.29718e-05	9.14605e-06	1.26296e-05
4	1.23713e-05	4.42255e-05	1.88396e-05	5.20075e-05	7.57557e-06	1.78416e-05	1.62889e-05	1.02307e-05	6.66791e-06
5	1.18232e-05	6.94819e-05	1.87537e-05	7.02981e-05	1.45857e-05	1.47954e-05	1.00392e-05	1.1831e-05	8.17023e-06
6	9.1432e-06	0.000124061	8.6742e-06	3.49881e-05	2.47977e-05	9.28931e-06	9.30315e-06	6.59338e-06	7.23794e-06
7	7.09703e-06	8.65171e-05	2.15624e-05	5.47015e-05	1.00131e-05	1.35433e-05	5.65571e-06	6.74477e-06	6.6323e-06
8	1.12189e-05	3.15978e-05	1.114e-05	2.40464e-05	1.05946e-05	3.19282e-05	1.63224e-05	6.63288e-06	7.86435e-06
9
10
11
12
13
	SOL preac (v)
	1	2	3	4	5	6	7	8	9
1	2.0648e-05	9.89279e-06	1.21622e-05	8.13027e-06	1.90221e-05	1.91528e-05	1.46157e-05	1.15212e-05	2.11662e-05
2	1.27364e-05	1.34399e-05	6.6013e-06	7.84979e-06	1.21896e-05	1.68921e-05	3.95277e-05	8.72673e-06	1.03185e-05
3	1.50986e-05	8.08993e-06	6.2475e-06	7.31471e-06	9.93676e-06	2.54949e-05	1.57221e-05	1.32791e-05	1.73297e-05
4	1.1344e-05	1.32517e-05	1.0848e-05	1.03547e-05	8.57316e-06	1.27936e-05	1.45105e-05	1.49616e-05	1.46117e-05
5	8.61187e-06	1.65047e-05	8.18177e-06	8.81555e-06	2.21424e-05	1.63346e-05	1.47507e-05	2.16004e-05	1.48916e-05
6	7.71135e-06	1.22623e-05	1.05997e-05	1.36168e-05	2.16573e-05	9.52456e-06	8.58187e-06	8.44505e-06	1.56203e-05
7	1.13735e-05	1.84467e-05	6.94688e-06	1.47583e-05	9.0396e-06	1.79899e-05	1.03832e-05	1.48162e-05	9.65983e-06
8	6.0686e-06	1.32814e-05	6.57195e-06	7.84863e-06	2.02165e-05	2.50609e-05	2.55392e-05	1.73603e-05	1.19543e-05
9
10
11
12
13
	VM preac (v)
	1	2	3	4	5	6	7	8	9
1	8.6735e-06	7.8552e-05	1.3556e-05	1.7216e-05	1.5048e-05	9.3378e-06	9.8204e-06	1.297e-05	2.8482e-05
2	6.9257e-06	7.3042e-05	1.2481e-05	1.1652e-05	1.6821e-05	6.73e-06	1.0073e-05	7.3626e-06	2.2891e-05
3	1.692e-05	4.618e-05	2.146e-05	8.7437e-06	1.6122e-05	1.2629e-05	6.952e-06	6.766e-06	3.0854e-05
4	7.9296e-06	4.8688e-05	2.6096e-05	1.2582e-05	1.8614e-05	7.3344e-06	1.008e-05	8.7016e-06	2.1775e-05
5	7.9473e-06	4.838e-05	2.6678e-05	1.4072e-05	8.9417e-06	6.4692e-06	1.5529e-05	2.1194e-05	2.2572e-05
6	1.0013e-05	9.6693e-05	2.5325e-05	1.1314e-05	1.1155e-05	6.0109e-06	1.4438e-05	2.4594e-05	4.3083e-05
7	1.2873e-05	7.2778e-05	2.5139e-05	8.9562e-06	8.8689e-06	8.5579e-06	1.5628e-05	9.5817e-06	3.8116e-05
8	1.2076e-05	9.5212e-05	2.2701e-05	1.5921e-05	7.7968e-06	8.0517e-06	1.3959e-05	9.0528e-06	3.4362e-05
9
10
11
12
13
	VL preac (v)
	1	2	3	4	5	6	7	8	9
1	1.8996e-05	1.3442e-05	1.0279e-05	8.2381e-06	1.6267e-05	7.2979e-06	2.2904e-05	4.2994e-05	3.7976e-06
2	2.3143e-05	1.901e-05	7.2462e-06	5.0665e-06	1.406e-05	1.064e-05	2.4975e-05	2.8231e-05	5.3475e-06
3	2.5423e-05	1.9476e-05	9.0924e-06	6.4381e-06	1.6134e-05	9.3428e-06	2.1797e-05	3.3536e-05	4.3839e-06
4	2.0159e-05	1.1932e-05	8.1629e-06	6.446e-06	3.5255e-05	1.1146e-05	3.7082e-05	2.772e-05	4.4451e-06
5	2.4378e-05	1.6988e-05	7.3881e-06	4.9065e-06	2.0708e-05	9.881e-06	3.0428e-05	8.9606e-05	5.4528e-06
6	1.2628e-05	1.3884e-05	8.0804e-06	6.9378e-06	2.8788e-05	1.2499e-05	2.6651e-05	5.3664e-05	7.2352e-06
7	1.5811e-05	1.4947e-05	6.4085e-06	3.9723e-06	1.5859e-05	6.0876e-06	2.0766e-05	6.54e-05	1.189e-05
8	2.2467e-05	1.1043e-05	6.3714e-06	9.088e-06	2.2684e-05	1.2828e-05	2.6754e-05	4.0741e-05	8.9057e-06
9
10
11
12
13
	TA brake (v)
	1	2	3	4	5	6	7	8	9
1	5.54049e-05	7.43294e-05	2.50595e-05	5.8264e-05	0.000128054	3.42739e-05	7.147e-05	5.97525e-05	6.42603e-05
2	6.59167e-05	6.51424e-05	2.99611e-05	5.9264e-05	0.000109185	5.20898e-05	9.5699e-05	4.91685e-05	6.60082e-05
3	6.29759e-05	6.98369e-05	3.33903e-05	5.71854e-05	0.000116621	5.36537e-05	0.00010099	4.14173e-05	6.11633e-05
4	5.83591e-05	7.77651e-05	2.60473e-05	7.29892e-05	0.000112171	4.55709e-05	4.9431e-05	4.90117e-05	6.93956e-05
5	4.6587e-05	7.57246e-05	3.05025e-05	7.07083e-05	0.000119895	5.64288e-05	8.4535e-05	4.20332e-05	6.03869e-05
6	4.51356e-05	7.01815e-05	3.20286e-05	7.86627e-05	0.000113988	5.09754e-05	4.298e-05	3.06992e-05	4.57975e-05
7	4.37871e-05	6.12465e-05	3.06356e-05	6.29559e-05	0.000122687	5.22252e-05	2.5867e-05	5.62747e-05	4.58281e-05
8	5.94613e-05	5.99464e-05	2.72337e-05	8.25834e-05	0.000128692	5.29942e-05	4.4906e-05	4.60529e-05	4.50178e-05
9
10
11
12
13
	GAM brake (v)
	1	2	3	4	5	6	7	8	9
1	0.000126612	7.11129e-05	5.22106e-05	7.54294e-05	5.7035e-05	3.96883e-05	7.59883e-05	9.00597e-05	8.79528e-05
2	0.000138818	7.61901e-05	5.38086e-05	7.64294e-05	5.2823e-05	6.2348e-05	6.28832e-05	7.756e-05	9.31132e-05
3	0.000137376	8.48282e-05	6.27179e-05	7.42409e-05	5.09204e-05	3.46951e-05	5.55699e-05	0.000132576	9.82736e-05
4	0.000145824	6.92079e-05	5.49868e-05	8.86843e-05	5.6392e-05	5.0376e-05	7.57392e-05	9.34146e-05	7.79485e-05
5	0.000144463	7.98352e-05	6.92362e-05	8.11408e-05	5.74273e-05	3.90022e-05	5.20937e-05	9.62358e-05	8.87673e-05
6	0.000144149	7.45404e-05	6.51313e-05	6.96879e-05	5.70429e-05	3.91361e-05	7.41233e-05	9.27608e-05	7.3774e-05
7	0.000133464	0.000120183	5.32739e-05	7.07469e-05	6.34278e-05	4.14407e-05	0.000152774	9.8945e-05	8.97615e-05
8	0.000121672	0.000114925	6.03722e-05	7.011e-05	5.78355e-05	3.77152e-05	0.000158885	9.50603e-05	7.98677e-05
9
10
11
12
13
	GAL brake (v)
	1	2	3	4	5	6	7	8	9
1	5.02963e-05	5.28688e-05	3.97804e-05	7.51193e-05	4.00844e-05	2.34872e-05	4.61715e-05	0.000141335	3.63009e-05
2	6.26803e-05	4.24666e-05	3.48265e-05	7.61193e-05	4.27716e-05	2.58473e-05	4.27408e-05	9.32313e-05	3.20253e-05
3	4.96765e-05	5.43078e-05	4.26402e-05	8.91065e-05	4.1149e-05	2.05223e-05	3.62515e-05	0.000147023	2.77498e-05
4	5.56463e-05	5.96314e-05	3.48107e-05	9.6683e-05	4.04639e-05	2.70416e-05	4.0541e-05	0.000109495	2.92346e-05
5	5.0212e-05	5.42239e-05	3.41074e-05	9.92813e-05	4.63091e-05	2.73216e-05	2.4967e-05	0.000106935	3.10219e-05
6	4.94487e-05	4.64557e-05	3.81286e-05	7.88846e-05	4.14287e-05	2.30963e-05	4.59663e-05	0.000115461	2.71977e-05
7	5.79312e-05	7.40473e-05	3.60661e-05	9.74693e-05	3.25116e-05	2.33126e-05	6.53211e-05	8.94475e-05	3.27838e-05
8	7.21043e-05	6.43255e-05	3.57194e-05	9.51616e-05	4.06335e-05	2.4772e-05	6.88877e-05	7.892e-05	3.86734e-05
9
10
11
12
13
	SOL brake (v)
	1	2	3	4	5	6	7	8	9
1	0.000106105	5.16084e-05	2.0158e-05	3.85011e-05	3.38692e-05	3.98886e-05	5.95115e-05	3.37273e-05	6.1066e-05
2	0.000120772	4.85113e-05	2.29866e-05	3.95011e-05	3.7012e-05	5.43244e-05	5.66616e-05	4.02973e-05	6.1078e-05
3	0.000119315	4.42262e-05	2.17705e-05	4.27255e-05	3.50077e-05	3.29074e-05	5.66216e-05	4.20441e-05	6.10901e-05
4	0.000108371	4.10227e-05	2.21364e-05	4.54962e-05	4.35596e-05	3.62159e-05	5.76646e-05	3.65045e-05	5.44141e-05
5	9.7055e-05	3.12394e-05	2.14861e-05	4.07643e-05	3.7906e-05	3.92693e-05	5.21351e-05	4.01003e-05	6.92344e-05
6	0.000107682	3.37515e-05	2.3837e-05	3.91453e-05	3.30376e-05	4.38281e-05	6.14395e-05	3.76635e-05	6.07358e-05
7	0.000122274	3.53453e-05	2.06816e-05	3.28632e-05	3.47883e-05	4.34191e-05	7.04433e-05	3.61152e-05	5.75834e-05
8	0.0001283	3.34462e-05	2.11624e-05	3.81816e-05	3.53805e-05	3.60943e-05	5.67347e-05	3.07742e-05	6.95935e-05
9
10
11
12
13
	VM brake (v)
	1	2	3	4	5	6	7	8	9
1	7.7715e-05	7.2549e-05	7.41e-05	0.00018663	0.00017748	2.8264e-05	6.1676e-05	5.5971e-05	0.00011486
2	9.6323e-05	0.0001045	8.0269e-05	0.00015357	0.00015672	2.8703e-05	6.4502e-05	5.4845e-05	0.00012813
3	9.6074e-05	8.2239e-05	7.4423e-05	0.00019563	0.00017392	2.1087e-05	5.9109e-05	4.7929e-05	0.00010273
4	8.6945e-05	8.9009e-05	7.3153e-05	0.00021831	0.00014751	2.9399e-05	7.4151e-05	5.9022e-05	0.00011291
5	8.4556e-05	7.1337e-05	8.5536e-05	0.00018157	0.00017261	3.1383e-05	5.9495e-05	5.4182e-05	9.0936e-05
6	8.0327e-05	7.4119e-05	8.6403e-05	0.00013377	0.00017539	2.5548e-05	7.0662e-05	5.9015e-05	8.3648e-05
7	6.6539e-05	7.0525e-05	7.3899e-05	0.00015774	0.00016542	2.1965e-05	5.6472e-05	5.3441e-05	6.9547e-05
8	5.569e-05	6.357e-05	5.1254e-05	0.00014424	0.00015747	2.3167e-05	7.9964e-05	5.5415e-05	8.5465e-05
9
10
11
12
13
	VL brake (v)
	1	2	3	4	5	6	7	8	9
1	5.9522e-05	5.6044e-05	1.2966e-05	0.00014194	0.00010706	2.3368e-05	6.9949e-05	0.0001025	3.7664e-05
2	9.2906e-05	7.4638e-05	1.2188e-05	0.00014846	0.00010121	2.806e-05	3.7293e-05	0.00010855	4.5735e-05
3	6.3362e-05	7.2368e-05	1.124e-05	0.00017854	0.00010057	2.1858e-05	3.2214e-05	0.00011201	4.0327e-05
4	7.2848e-05	6.2058e-05	1.1206e-05	0.00016621	9.3401e-05	2.8754e-05	3.2827e-05	9.3683e-05	4.2366e-05
5	7.2672e-05	5.8212e-05	1.8138e-05	0.00014194	0.00010137	2.5251e-05	3.6753e-05	9.6588e-05	3.2359e-05
6	4.5207e-05	5.2471e-05	1.9191e-05	0.00011421	8.6312e-05	1.9076e-05	4.381e-05	0.00010752	3.4971e-05
7	5.3944e-05	4.4292e-05	1.4718e-05	0.00012297	9.6405e-05	1.8551e-05	3.1245e-05	0.00010964	3.2101e-05
8	3.4986e-05	3.8593e-05	1.3245e-05	0.00014054	9.6331e-05	1.4064e-05	3.9987e-05	8.7965e-05	2.8428e-05
9
10
11
12
13
	TA push (v)
	1	2	3	4	5	6	7	8	9
1	1.50052e-05	4.05469e-05	1.62358e-05	4.23143e-05	2.59007e-05	9.16364e-06	0.00012052	1.60705e-05	3.5511e-05
2	2.6914e-05	3.14382e-05	1.74175e-05	1.21624e-05	2.06065e-05	1.20972e-05	8.03478e-05	1.77664e-05	5.27819e-05
3	6.77971e-06	2.74303e-05	1.33565e-05	1.33124e-05	2.01341e-05	1.40093e-05	4.8043e-05	1.80133e-05	4.02725e-05
4	1.24312e-05	3.6998e-05	1.98062e-05	1.40013e-05	1.63447e-05	1.18893e-05	8.6014e-06	1.76008e-05	3.45072e-05
5	1.09817e-05	2.74735e-05	2.04579e-05	1.37788e-05	2.25497e-05	1.05692e-05	9.6738e-06	1.4153e-05	3.50191e-05
6	6.81411e-06	5.54625e-05	1.32671e-05	1.28316e-05	2.37913e-05	7.37431e-06	1.0746e-05	1.69468e-05	3.14027e-05
7	1.86751e-05	4.80857e-05	1.52381e-05	1.53516e-05	2.36705e-05	1.39276e-05	1.0444e-05	1.53535e-05	4.39512e-05
8	2.07836e-05	4.46365e-05	1.45719e-05	1.41869e-05	2.30464e-05	1.03323e-05	1.2787e-05	1.16812e-05	3.61468e-05
9
10
11
12
13
	GAM push (v)
	1	2	3	4	5	6	7	8	9
1	4.40033e-05	5.72866e-05	2.77909e-05	4.84334e-05	2.66144e-05	6.14743e-05	7.27774e-05	7.44248e-05	5.91498e-05
2	5.30659e-05	6.13524e-05	2.51732e-05	5.03243e-05	2.4018e-05	6.62741e-05	5.89636e-05	6.75766e-05	7.14245e-05
3	4.23718e-05	5.74895e-05	2.06338e-05	5.77822e-05	2.22748e-05	5.77683e-05	3.56769e-05	7.013e-05	7.23994e-05
4	5.26004e-05	4.15706e-05	2.91049e-05	3.60713e-05	2.27272e-05	4.06073e-05	4.08753e-05	5.40264e-05	8.81588e-05
5	2.41005e-05	5.14315e-05	3.11807e-05	4.26212e-05	3.06284e-05	5.12137e-05	6.74643e-05	9.68242e-05	5.59023e-05
6	2.97321e-05	4.57744e-05	3.3292e-05	5.60734e-05	2.19868e-05	4.84021e-05	3.44633e-05	3.79344e-05	6.20853e-05
7	2.41323e-05	5.18964e-05	2.59117e-05	4.89735e-05	2.28857e-05	6.8013e-05	5.20015e-05	4.03999e-05	6.51007e-05
8	3.78885e-05	6.38768e-05	2.24609e-05	4.45175e-05	1.81531e-05	4.47963e-05	1.5745e-05	1.39461e-05	5.15927e-05
9
10
11
12
13
	GAL push (v)
	1	2	3	4	5	6	7	8	9
1	2.79647e-05	3.08813e-05	1.37677e-05	6.5305e-05	1.81398e-05	2.2655e-05	2.91271e-05	1.6443e-05	2.61012e-05
2	2.63892e-05	4.89091e-05	1.1901e-05	3.97771e-05	3.11258e-05	1.73921e-05	2.67488e-05	5.47488e-05	2.08469e-05
3	1.86338e-05	3.79003e-05	9.43383e-06	3.95939e-05	1.85478e-05	2.91136e-05	1.49217e-05	7.68182e-05	1.55424e-05
4	2.39749e-05	2.88858e-05	1.77129e-05	3.11935e-05	1.77753e-05	2.05229e-05	1.58784e-05	4.07205e-05	2.20119e-05
5	1.84573e-05	2.87273e-05	1.03662e-05	3.4786e-05	2.48161e-05	1.75952e-05	2.02094e-05	6.9893e-05	1.7866e-05
6	1.47143e-05	2.85728e-05	7.96334e-06	4.94464e-05	2.45135e-05	1.64926e-05	1.44243e-05	2.86295e-05	2.5894e-05
7	1.87431e-05	3.64547e-05	1.01375e-05	3.28245e-05	2.09475e-05	2.15675e-05	1.18598e-05	2.79602e-05	2.08205e-05
8	2.28052e-05	3.86925e-05	7.38885e-06	3.75791e-05	2.07558e-05	1.57337e-05	6.53139e-06	1.05403e-05	1.61798e-05
9
10
11
12
13
	SOL push (v)
	1	2	3	4	5	6	7	8	9
1	5.04859e-05	3.18665e-05	9.91239e-06	2.68271e-05	1.66431e-05	6.95269e-05	0.000818995	0.000382255	1.74765e-05
2	4.2352e-05	3.21468e-05	9.03143e-06	3.01904e-05	2.39467e-05	4.52679e-05	0.00133195	0.000374747	3.24e-05
3	2.90128e-05	3.67969e-05	6.46741e-06	3.36418e-05	1.69922e-05	4.5893e-05	0.00108195	0.000391125	1.90073e-05
4	2.82985e-05	2.98142e-05	1.00942e-05	2.95759e-05	1.64812e-05	4.35475e-05	0.000552424	0.00050707	1.09924e-05
5	4.77688e-05	3.47893e-05	1.02383e-05	2.25844e-05	2.50844e-05	2.30968e-05	0.000443774	0.000525461	1.49582e-05
6	2.41628e-05	3.30223e-05	8.16454e-06	3.08718e-05	1.52037e-05	3.79383e-05	0.000474856	0.000397778	1.75466e-05
7	3.7584e-05	1.08704e-05	9.45652e-06	2.58779e-05	1.75255e-05	4.03338e-05	0.000215819	0.000459428	1.13468e-05
8	3.69989e-05	1.65487e-05	7.41506e-06	2.08107e-05	2.01598e-05	5.0457e-05	9.31193e-05	0.000206433	1.75838e-05
9
10
11
12
13
	VM push (v)
	1	2	3	4	5	6	7	8	9
1	4.212e-06	3.0508e-05	2.8837e-05	2.5205e-05	5.4917e-06	6.4935e-06	5.6644e-06	3.8618e-06	2.415e-05
2	1.1655e-05	3.0096e-05	2.1712e-05	2.59103e-05	4.5396e-06	6.8485e-06	1.9358e-06	3.9894e-06	2.1913e-05
3	9.0546e-06	3.2305e-05	2.1717e-05	1.7201e-05	5.3977e-06	1.0214e-05	2.4597e-06	3.2757e-06	2.0664e-05
4	1.3448e-05	2.9069e-05	3.747e-05	5.6588e-06	1.9315e-06	6.712e-06	1.802e-06	2.6931e-06	2.5233e-05
5	1.2744e-05	2.8598e-05	3.8753e-05	6.6996e-06	4.4968e-06	6.6738e-06	2.187e-06	3.0949e-06	1.3547e-05
6	9.7264e-06	2.5264e-05	2.7108e-05	5.6716e-06	1.1068e-05	6.2731e-06	4.4132e-06	4.9626e-06	1.1409e-05
7	4.612e-06	2.1878e-05	2.1314e-05	5.8375e-06	4.9604e-06	5.0261e-06	2.728e-06	2.5745e-06	1.831e-05
8	6.5861e-06	2.133e-05	3.3764e-05	2.43981e-05	3.0264e-06	3.5565e-06	3.5169e-06	3.2657e-06	2.7861e-05
9
10
11
12
13
	VL push (v)
	1	2	3	4	5	6	7	8	9
1	1.661e-05	7.1673e-06	9.8572e-06	2.5623e-05	3.3768e-06	6.2758e-06	3.0439e-06	7.9858e-06	6.533e-06
2	2.5994e-05	1.0543e-05	9.7061e-06	2.048e-05	3.5062e-06	7.8815e-06	2.3792e-06	1.4447e-05	5.1291e-06
3	1.0729e-05	8.7566e-06	9.9365e-06	1.28612e-05	3.5343e-06	6.1422e-06	2.1987e-06	1.6586e-05	4.4844e-06
4	1.6241e-05	1.0794e-05	1.2599e-05	4.9117e-06	2.6475e-06	9.303e-06	1.9698e-06	6.0827e-06	4.9023e-06
5	1.5598e-05	8.0884e-06	1.3844e-05	5.7246e-06	4.2611e-06	5.2416e-06	3.7635e-06	9.4389e-06	6.5501e-06
6	1.1449e-05	1.3871e-05	1.026e-05	5.7223e-06	3.2072e-06	5.5707e-06	4.1122e-06	1.6982e-05	6.2368e-06
7	1.0882e-05	6.669e-06	1.4142e-05	6.464e-06	4.3311e-06	5.8728e-06	3.792e-06	7.1281e-06	6.3534e-06
8	5.9006e-06	1.1878e-05	9.0219e-06	6.5543e-06	2.8406e-06	4.7941e-06	7.4276e-06	7.8593e-06	9.2039e-06
9
10
11
12
13

## Sheet: UNWstab 80BW
UNWstab
80BW
participant number	1	2	3	4	5	6	7	8	9
IPF (N)	647.982	1151.65	1194.95	893.857	1334.43	763.101	1038.45	1907.97	1451.05
APF (N)	1186.23	1372.91	1336.43	963.868	1125.35	1225.2	1322.1	1448.31	1327.07
Pressure (v)	0.96	1.19	1.03	0.88	0.98	1	1.01	1.06	1.04
Tcontact (s)	0.205	0.246	0.232	0.274	0.226	0.249	0.226	0.216	0.224
Tflight (s)	0.173	0.16	0.154	0.108	0.155	0.133	0.149	0.159	0.161
Tpush (s)	0.099	0.141	0.128	0.207	0.187	0.133	0.126	0.124	0.126
LR (N/s)	23043	25888	59182	43917	63639	22591	35372	105058	76568
Fmean brake (N)	306.835	592.307	562.935	734.942	559.219	634.742	479.29	530.314	534.171
Fmean push (N)	406.207	736.318	821.205	897.644	706.468	845.99	816.029	723.975	1048.96
TA preac (v)	8.90671e-05	4.11569e-05	6.30089e-05	8.33725e-05	0.00015255	4.03254e-05	9.85359e-05	0.000200527	5.68536e-05
GAM preac (v)	2.16538e-05	7.01964e-05	2.90626e-05	1.4955e-05	1.5737e-05	1.17219e-05	2.1626e-05	9.97568e-06	9.82615e-06
GAL preac (v)	1.49121e-05	7.18641e-05	3.34605e-06	1.14534e-05	1.5604e-05	1.04494e-05	8.22012e-06	1.0699e-05	6.11088e-06
SOL preac (v)	1.47107e-05	1.32845e-05	9.04356e-06	1.37384e-05	2.14721e-05	1.10641e-05	1.05043e-05	2.2649e-05	1.09485e-05
VM preac (v)	8.17882e-06	3.13207e-06	1.92815e-05	1.50217e-05	1.08146e-05	6.93356e-06	9.20093e-06	1.06144e-05	3.68602e-05
VL preac (v)	1.9911e-05	1.73491e-05	8.15596e-06	8.88338e-06	2.17134e-05	3.99089e-06	1.8019e-05	5.75442e-05	8.66352e-06
TA brake (v)	6.26179e-05	9.46378e-05	2.36376e-05	6.10742e-05	0.000143119	3.25597e-05	3.70319e-05	5.25748e-05	3.71402e-05
GAM brake (v)	0.000134557	8.88456e-05	5.30389e-05	8.08085e-05	5.54503e-05	8.93531e-05	0.000113359	9.21565e-05	8.7798e-05
GAL brake (v)	5.81869e-05	5.39559e-05	5.36434e-06	5.23579e-05	4.08489e-05	2.90439e-05	5.25727e-05	0.000122683	3.92876e-05
SOL brake (v)	0.000107308	3.68084e-05	2.11212e-05	3.51882e-05	3.86646e-05	4.27707e-05	6.59023e-05	3.61839e-05	6.00175e-05
VM brake (v)	2.38973e-06	3.66824e-06	5.91783e-05	0.000169309	0.000137286	2.39565e-05	6.65925e-05	4.87566e-05	0.000135358
VL brake (v)	7.17422e-05	6.06519e-05	1.75275e-05	0.000147258	8.64599e-05	2.94204e-05	3.59398e-05	9.3458e-05	2.5758e-05
TA push (v)	1.46782e-05	7.49928e-05	1.4508e-05	1.5922e-05	3.37352e-05	1.87697e-05	5.27041e-05	2.12525e-05	2.55309e-05
GAM push (v)	1.47107e-05	4.46817e-05	2.69248e-05	4.92199e-05	2.60685e-05	5.86843e-05	8.50428e-06	2.1649e-05	5.89492e-05
GAL push (v)	2.32493e-05	2.90144e-05	4.85831e-06	3.25078e-05	1.99506e-05	1.88548e-05	2.14108e-05	6.18941e-05	2.05748e-05
SOL push (v)	4.26269e-05	2.53088e-05	7.31907e-06	2.34464e-05	1.68837e-05	3.25923e-05	0.000620029	0.000483167	1.71709e-05
VM push (v)	1.78726e-05	3.45414e-06	1.95435e-05	9.05354e-06	6.76201e-06	3.42908e-06	5.45947e-06	2.92305e-06	4.1385e-05
VL push (v)	0.000192948	9.11555e-06	6.92638e-06	5.69013e-06	3.12549e-06	1.09897e-05	2.59981e-06	0.000193588	2.92019e-05

[truncated: 2 more sheets: RLDtr 80BW, RLDstab 80BW]
